# Supplementary material for: Areas of spatial overlap between common bottlenose dolphin, recreational boating, and small-scale fishery: management insights from modelling exercises
Source: PeerJ. 2023 Sep 28;11:e16111. doi: 10.7717/peerj.16111 (PMC10542390; doi:10.7717/peerj.16111)
Supplement: Supplemental Information 1 [file peerj-11-16111-s001.csv]

ident	x_proj	y_proj
T.truncatus	439326.38380123	4488446.73902568
T.truncatus	438988.65429243	4488272.37717069
T.truncatus	430064.36626201	4488863.06811872
T.truncatus	432006.65611182	4485176.05201077
T.truncatus	431190.2212941	4487536.75813394
T.truncatus	438259.10631822	4484300.82441317
T.truncatus	429158.66416006	4488875.14697944
T.truncatus	435724.8647544	4491047.35884798
T.truncatus	432300.34158162	4483918.31363546
T.truncatus	438274.793352	4484702.15400469
T.truncatus	434436.72669007	4486780.96628075
T.truncatus	438353.98289034	4483334.50639835
T.truncatus	434025.34489058	4486948.09367257
T.truncatus	443078.35653248	4477910.80588673
T.truncatus	439650.84404442	4483914.71201217
T.truncatus	434377.86580102	4482777.04564565
T.truncatus	426221.82256757	4492147.3550876
T.truncatus	433442.15871062	4487581.31738294
T.truncatus	436432.43650061	4486034.96326533
T.truncatus	434853.88924881	4488202.50305934
T.truncatus	440299.15293265	4487231.08317149
T.truncatus	439955.95267636	4488476.46558137
T.truncatus	431993.87934311	4489450.22047226
T.truncatus	438160.15309889	4491156.47466821
T.truncatus	437282.14454047	4483125.34849585
T.truncatus	431374.2369203	4490846.99953683
T.truncatus	431051.25165326	4490964.55977912
T.truncatus	431321.7886691	4488020.22927945
T.truncatus	432395.0511527	4488784.88561586
T.truncatus	433294.22633436	4487309.55008383
T.truncatus	427440.9964781	4491433.26596599
T.truncatus	440405.83336193	4486108.25778995
T.truncatus	442590.62981202	4481237.02425692
T.truncatus	431313.4326746	4488153.60815107
T.truncatus	440331.81406063	4482904.82207814
T.truncatus	432848.72467568	4484328.71420113
T.truncatus	440571.94722887	4482621.84582224
T.truncatus	438695.23942196	4485072.76803992
T.truncatus	431722.65425125	4484837.28460316
T.truncatus	430362.92490479	4489093.69045434
T.truncatus	438677.75678698	4482821.32592965
T.truncatus	430912.80426092	4486614.54393812
T.truncatus	441522.87524261	4480134.95709641
T.truncatus	435860.98844939	4483933.32188759
T.truncatus	439146.12270955	4481899.7850051
T.truncatus	434580.26555048	4482972.06713387
T.truncatus	438730.68866347	4487493.42538766
T.truncatus	432584.49652402	4484412.64980539
T.truncatus	435830.51987355	4486941.00621331
T.truncatus	436898.76827565	4488124.74277341
T.truncatus	440376.68541414	4482864.63113944
T.truncatus	426004.35568524	4494400.92284351
T.truncatus	438919.99851062	4486556.80872979
T.truncatus	440194.65742228	4482515.32966839
T.truncatus	437863.62760575	4488057.33989788
T.truncatus	435091.60620484	4483182.68900718
T.truncatus	439012.18553862	4488777.93299932
T.truncatus	433144.09623326	4481629.78413925
T.truncatus	432101.94406357	4484969.79053013
T.truncatus	433226.97069649	4482538.89110402
T.truncatus	439777.88233933	4482628.72025573
T.truncatus	435359.00000983	4482346.82795154
T.truncatus	430612.53458465	4488923.62516164
T.truncatus	440550.84434298	4487100.03793131
T.truncatus	429188.74813516	4489481.22006225
T.truncatus	431424.06855464	4490761.64291203
T.truncatus	429784.96194385	4488284.67227706
T.truncatus	440003.8658046	4479372.9729751
T.truncatus	436096.69987122	4487489.9468102
T.truncatus	435677.89067532	4486090.29173624
T.truncatus	438653.41807807	4483057.41670011
T.truncatus	432462.00436064	4488935.96752259
T.truncatus	428008.4144531	4489685.65075582
T.truncatus	436629.84702252	4486141.42534161
T.truncatus	437962.50808592	4486320.83456961
T.truncatus	429459.52744774	4489821.67356047
T.truncatus	434068.51012254	4486732.46429166
T.truncatus	430016.13955839	4490580.9551036
T.truncatus	440646.92214637	4482331.33816685
T.truncatus	439404.36891518	4481899.99571123
T.truncatus	436158.63643939	4480391.78307932
T.truncatus	433996.20076281	4480746.11107311
T.truncatus	436801.77744394	4482115.89135071
T.truncatus	433244.75468115	4483942.42289704
T.truncatus	432017.92179057	4483642.25367276
T.truncatus	437976.26619258	4486703.56235481
T.truncatus	439956.0160111	4490263.15333347
T.truncatus	438763.95476644	4484258.45636185
T.truncatus	439187.51977503	4488291.35482625
T.truncatus	429845.08203869	4488981.10333352
T.truncatus	436672.01556839	4484152.4078759
T.truncatus	438483.45521718	4486769.55224996
T.truncatus	437868.14707574	4490203.34878996
T.truncatus	429218.005401	4490070.8224557
T.truncatus	432504.90613589	4489423.47160864
T.truncatus	438500.76377012	4487994.9788118
T.truncatus	441741.09839919	4490572.62308713
T.truncatus	431741.94118978	4490373.09353771
T.truncatus	432397.58929611	4491024.3652139
T.truncatus	431525.63559107	4491129.4363734
T.truncatus	437383.04723242	4485888.42339439
T.truncatus	432595.08176037	4482039.29246021
T.truncatus	432731.53937166	4488552.47054071
T.truncatus	438198.54959264	4487018.51666257
T.truncatus	440813.41225482	4490537.79558801
T.truncatus	431618.50491037	4484114.56259897
T.truncatus	430153.17281928	4480495.91138141
T.truncatus	439305.08054959	4487549.09300882
T.truncatus	438519.90476562	4489058.62985775
T.truncatus	430158.05786766	4489992.54674143
