# Supplementary material for: Areas of spatial overlap between common bottlenose dolphin, recreational boating, and small-scale fishery: management insights from modelling exercises
Source: PeerJ. 2023 Sep 28;11:e16111. doi: 10.7717/peerj.16111 (PMC10542390; doi:10.7717/peerj.16111)
Supplement: Supplemental Information 2 [file peerj-11-16111-s002.csv]

Boat	x_proj	y_proj
B_ALL	438202.5135	4489183.702
B_ALL	433291.813	4490938.626
B_ALL	433207.8435	4490973.945
B_ALL	432882.8807	4490966.348
B_ALL	432296.8293	4490912.02
B_ALL	434126.2219	4491146.253
B_ALL	434835.6585	4491056.76
B_ALL	436124.7011	4490998.023
B_ALL	440206.6352	4491158.217
B_ALL	439963.4629	4484794.822
B_ALL	442206.2288	4487867.28
B_ALL	442292.6209	4488012.564
B_ALL	442278.5653	4488300.716
B_ALL	441502.2076	4489991.574
B_ALL	441435.0135	4490070.716
B_ALL	441140.5538	4490385.262
B_ALL	441001.5316	4490583.638
B_ALL	441074.4603	4490843.472
B_ALL	439744.4715	4489603.313
B_ALL	437034.526	4486311.247
B_ALL	436508.1708	4485569.659
B_ALL	434195.4141	4486016.867
B_ALL	433952.7693	4486340.164
B_ALL	432620.7804	4490921.889
B_ALL	434385.8122	4491152.693
B_ALL	434827.3085	4491062.64
B_ALL	435023.4031	4491053.131
B_ALL	435237.9848	4491061.844
B_ALL	435518.9135	4491061.782
B_ALL	435971.7017	4491075.802
B_ALL	436788.7676	4490992.699
B_ALL	437346.8078	4491049.867
B_ALL	437631.4081	4491032.584
B_ALL	437849.2697	4490969.679
B_ALL	439331.9151	4481671.867
B_ALL	429447.6731	4489555.775
B_ALL	428940.7638	4490135.551
B_ALL	428648.2342	4490736.739
B_ALL	430416.9754	4490444.386
B_ALL	431318.3361	4490570.618
B_ALL	438549.0316	4490166.482
B_ALL	431701.2823	4487993.801
B_ALL	437665.0002	4491014.01
B_ALL	438053.0028	4491060.892
B_ALL	440863.7936	4490814.173
B_ALL	439560.3655	4482841.141
B_ALL	436218.3875	4482288.003
B_ALL	434480.4973	4487644.17
B_ALL	434781.2704	4491003.351
B_ALL	435183.1531	4490997.056
B_ALL	436150.1087	4490962.921
B_ALL	437037.5995	4490833.39
B_ALL	437685.7833	4490944.32
B_ALL	438294.2374	4490971.064
B_ALL	438733.7134	4490982.971
B_ALL	439037.1631	4490984.624
B_ALL	441161.6652	4487603.856
B_ALL	441189.2668	4487156.076
B_ALL	437395.8216	4483900.908
B_ALL	433264.6126	4485666.992
B_ALL	431093.3207	4488769.835
B_ALL	432648.6256	4490822.159
B_ALL	431964.0248	4491422.856
B_ALL	432005.3569	4492208.653
B_ALL	431901.2289	4491649.651
B_ALL	433000.8988	4491083.841
B_ALL	433431.3533	4490967.052
B_ALL	433846.3475	4490957.023
B_ALL	434007.8202	4491033.753
B_ALL	439580.8052	4490724.618
B_ALL	438696.4908	4490329.674
B_ALL	427955.9146	4490405.687
B_ALL	427870.8684	4490524.543
B_ALL	427737.0306	4490861.704
B_ALL	427976.5156	4491650.986
B_ALL	428202.742	4491716.823
B_ALL	428359.4783	4491564.658
B_ALL	429994.4698	4490435.312
B_ALL	430455.3375	4490553.808
B_ALL	431154.3324	4490634.482
B_ALL	431600.9762	4490678.833
B_ALL	432041.1311	4490763.262
B_ALL	432614.2453	4490936.846
B_ALL	432997.1169	4491151.782
B_ALL	434388.4908	4491037.763
B_ALL	435315.3751	4491074.534
B_ALL	435432.4172	4491180.758
B_ALL	435460.9579	4486493.124
B_ALL	435193.3786	4486791.296
B_ALL	434862.6984	4487193.637
B_ALL	430074.9483	4490101.114
B_ALL	433503.6639	4491056.516
B_ALL	433908.1422	4491082.295
B_ALL	434741.8471	4491082.145
B_ALL	435532.8135	4491178.261
B_ALL	428976.6405	4490032.165
B_ALL	428360.4986	4491862.093
B_ALL	428420.8483	4491790.172
B_ALL	428425.2041	4491569.842
B_ALL	428378.7251	4491367.076
B_ALL	428736.7778	4490519.467
B_ALL	429028.4439	4490211.473
B_ALL	429336.5906	4490268.918
B_ALL	430449.7731	4490377.922
B_ALL	430829.4769	4490386.524
B_ALL	431856.1753	4490656.714
B_ALL	432035.7599	4490696.352
B_ALL	432236.4875	4490800.648
B_ALL	432430.2747	4490914.913
B_ALL	432615.2934	4490963.318
B_ALL	432840.5462	4491004.945
B_ALL	432989.537	4491011.83
B_ALL	433354.8522	4491079.813
B_ALL	433557.3313	4491106.07
B_ALL	434343.2034	4491046.434
B_ALL	434542.4273	4491036.904
B_ALL	434729.2967	4491067.786
B_ALL	434958.0229	4491061.321
B_ALL	435071.7402	4491049.109
B_ALL	435950.9567	4490710.142
B_ALL	437850.554	4488340.601
B_ALL	441946.5982	4487750.754
B_ALL	442008.7222	4488139.437
B_ALL	441971.7391	4488585.807
B_ALL	441896.9135	4489051.78
B_ALL	441772.567	4489485.862
B_ALL	438424.8094	4490318.131
B_ALL	437407.0859	4489289.093
B_ALL	438879.8609	4487384.063
B_ALL	435848.4929	4490995.192
B_ALL	435492.0461	4490930.212
B_ALL	436197.3521	4490465.138
B_ALL	440852.2076	4490959.307
B_ALL	432481.765	4490740.305
B_ALL	432718.3869	4491039.199
B_ALL	432925.6499	4491106.988
B_ALL	434274.7266	4491081.623
B_ALL	434469.7316	4491058.832
B_ALL	436614.3135	4490909.636
B_ALL	432603.4642	4490625.638
B_ALL	434172.8334	4491029.652
B_ALL	438240.6016	4489989.103
B_ALL	432297.4397	4490895.619
B_ALL	432330.6585	4491128.908
B_ALL	432778.3138	4491066.211
B_ALL	432931.8767	4491102.671
B_ALL	433302.8421	4491234.767
B_ALL	434314.8593	4491187.02
B_ALL	434881.0616	4491074.294
B_ALL	436827.2349	4489811.428
B_ALL	434541.582	4487266.548
B_ALL	431128.5582	4488571.669
B_ALL	431737.057	4489940.953
B_ALL	432472.8036	4490917.533
B_ALL	432835.3393	4491131.957
B_ALL	433734.534	4491145.146
B_ALL	434201.2082	4491083.36
B_ALL	434962.4303	4491066.317
B_ALL	435421.374	4491176.387
B_ALL	441022.3251	4488272.872
B_ALL	432159.614	4492562.026
B_ALL	431999.1189	4492301.796
B_ALL	432407.8399	4491035.782
B_ALL	432760.3205	4491043.585
B_ALL	433535.8338	4491023.578
B_ALL	433932.4267	4490984.081
B_ALL	434776.8025	4491028.783
B_ALL	436657.8963	4490897.086
B_ALL	436809.6417	4490910.426
B_ALL	436654.4899	4481993.171
B_ALL	434825.3035	4484901.964
B_ALL	431521.3781	4490430.805
B_ALL	431786.7662	4490767.603
B_ALL	431963.7106	4490893.78
B_ALL	432159.9725	4490959.276
B_ALL	432563.7442	4490953.437
B_ALL	432751.3131	4490966.166
B_ALL	434485.0374	4491041.883
B_ALL	434980.8038	4491055.205
B_ALL	439155.1675	4490138.511
B_ALL	435126.9473	4488233.482
B_ALL	435287.9354	4489440.975
B_ALL	435369.7898	4489708.988
B_ALL	435533.6239	4491189.922
B_ALL	438028.4149	4491001.825
B_ALL	438517.8622	4491083.926
B_ALL	438686.5904	4491082.221
B_ALL	438842.03	4491044.358
B_ALL	439166.6817	4491010.69
B_ALL	439502.8091	4491049.52
B_ALL	439651.6583	4491059.535
B_ALL	427612.0113	4491962.597
B_ALL	428354.8091	4491623.697
B_ALL	428264.2572	4491406.169
B_ALL	428482.971	4490870.192
B_ALL	428636.5696	4490687.227
B_ALL	429804.3369	4490395.097
B_ALL	431214.7674	4490787.131
B_ALL	434129.9681	4491133.361
B_ALL	435619.5876	4490995.109
B_ALL	441224.3925	4489670.55
B_ALL	439783.1802	4485329.531
B_ALL	432005.955	4489658.475
B_ALL	432407.8913	4490359.464
B_ALL	432274.5475	4490138.296
B_ALL	432550.1013	4490678.34
B_ALL	432770.8464	4490960.453
B_ALL	433455.9673	4491099.651
B_ALL	434222.5636	4491001.773
B_ALL	435657.8867	4490802.987
B_ALL	428723.9775	4490394.148
B_ALL	428663.5911	4490601.027
B_ALL	428602.3938	4490822.16
B_ALL	428543.9043	4491072.206
B_ALL	428441.6305	4491389.474
B_ALL	428367.9715	4491233.01
B_ALL	428589.5733	4490857.232
B_ALL	429312.1944	4490258.672
B_ALL	429883.7389	4490426.629
B_ALL	430375.8531	4490573.839
B_ALL	430885.9924	4490782.28
B_ALL	431568.4471	4490943.335
B_ALL	432414.2916	4491110.331
B_ALL	432608.2656	4491093.343
B_ALL	432830.6884	4491104.819
B_ALL	433235.1021	4491154.207
B_ALL	433700.8517	4491144.487
B_ALL	434127.0454	4491106.933
B_ALL	434353.6271	4491088.335
B_ALL	434754.7456	4491070.606
B_ALL	436819.4438	4489689.248
B_ALL	433374.3322	4488774.841
B_ALL	432861.1997	4488967.891
B_ALL	432159.5312	4489236.142
B_ALL	429615.2094	4490705.283
B_ALL	429693.5377	4490919.759
B_ALL	429865.7121	4491253.471
B_ALL	430649.5684	4492830.247
B_ALL	431675.2372	4492322.558
B_ALL	431741.1228	4492116.157
B_ALL	431872.6991	4491730.464
B_ALL	432073.4853	4491377.417
B_ALL	432875.7638	4491105.13
B_ALL	433151.6445	4491125.216
B_ALL	433382.0753	4491132.626
B_ALL	434121.0889	4491099.356
B_ALL	434310.2604	4491090.262
B_ALL	435187.5224	4491036.861
B_ALL	435370.6124	4491033.216
B_ALL	435577.488	4490862.05
B_ALL	436388.4433	4490458.639
B_ALL	439168.7056	4489845.833
B_ALL	430192.5306	4488766.958
B_ALL	440874.6246	4490716.053
B_ALL	432643.8364	4488480.442
B_ALL	433261.5678	4488354.348
B_ALL	432619.7847	4490143.209
B_ALL	432437.4968	4491097.215
B_ALL	432961.8071	4491334.745
B_ALL	434533.3856	4491054.495
B_ALL	435368.1612	4491013.204
B_ALL	439673.4909	4490148.808
B_ALL	440579.0297	4489927.968
B_ALL	440914.4143	4490948.355
B_ALL	430791.0191	4488840.903
B_ALL	430308.355	4489472.66
B_ALL	429687.2027	4489991.759
B_ALL	429302.9936	4490143.749
B_ALL	428853.2608	4490518.104
B_ALL	430024.0343	4490683.44
B_ALL	434526.9782	4490626.937
B_ALL	436163.4067	4489951.421
B_ALL	437230.3508	4487732.562
B_ALL	429618.7081	4487522.954
B_ALL	429735.5846	4487677.636
B_ALL	428299.4347	4491258.29
B_ALL	428506.4014	4490906.341
B_ALL	429011.4628	4490244.444
B_ALL	434066.4969	4485633.325
B_ALL	432654.1545	4487169.992
B_ALL	427833.3638	4491331.951
B_ALL	440977.5501	4490352.699
B_ALL	434208.4731	4486568.284
B_ALL	432346.1216	4487798.622
B_ALL	430390.7976	4489272.448
B_ALL	429185.6153	4490080.556
B_ALL	428648.7852	4490747.602
B_ALL	428542.006	4490926.675
B_ALL	429276.7975	4490231.892
B_ALL	433360.626	4490378.313
B_ALL	429591.2274	4490004.231
B_ALL	428666.8223	4490779.336
B_ALL	426787.4354	4492445.515
B_ALL	436585.6366	4490097.264
B_ALL	440811.8668	4485624.333
B_ALL	438431.1726	4485577.513
B_ALL	437384.9639	4483913.03
B_ALL	436774.1713	4483275.311
B_ALL	439075.0414	4489706.784
B_ALL	440460.3211	4490419.412
B_ALL	436848.0687	4484537.435
B_ALL	435449.0612	4491065.718
B_ALL	438949.2113	4491110.316
B_ALL	436009.9964	4484182.602
B_ALL	440129.6711	4489197.365
B_ALL	439100.8993	4486946.026
B_ALL	438202.5135	4489183.702
B_ALL	433291.813	4490938.626
B_ALL	433207.8435	4490973.945
B_ALL	432882.8807	4490966.348
B_ALL	432296.8293	4490912.02
B_ALL	434126.2219	4491146.253
B_ALL	434835.6585	4491056.76
B_ALL	436124.7011	4490998.023
B_ALL	440206.6352	4491158.217
B_ALL	439964.4777	4484798.266
B_ALL	442206.2288	4487867.28
B_ALL	442292.6209	4488012.564
B_ALL	442278.5653	4488300.716
B_ALL	441492.7326	4490003.204
B_ALL	441435.0135	4490070.716
B_ALL	441140.5538	4490385.262
B_ALL	441001.5316	4490583.638
B_ALL	441074.4603	4490843.472
B_ALL	439514.1685	4490098.298
B_ALL	432410.3089	4485702.495
B_ALL	431745.9663	4486325.261
B_ALL	432501.5166	4488740.384
B_ALL	432598.0089	4488984.119
B_ALL	434101.9869	4491092.909
B_ALL	434711.9537	4491053.106
B_ALL	435959.8004	4491097.082
B_ALL	436165.8154	4491105.913
B_ALL	436369.5052	4491136.693
B_ALL	437780.9236	4491204.488
B_ALL	437982.0009	4491193.722
B_ALL	438180.1086	4491166.2
B_ALL	438370.6068	4491100.393
B_ALL	438568.0575	4491126.194
B_ALL	438972.2248	4491143.541
B_ALL	439169.5306	4491178.999
B_ALL	439368.0567	4491192.856
B_ALL	439665.9392	4491046.923
B_ALL	439845.0528	4490698.233
B_ALL	438355.3456	4486637.831
B_ALL	435695.7056	4485694.361
B_ALL	429159.6074	4488427.141
B_ALL	428356.9436	4490541.52
B_ALL	428311.3997	4490964.667
B_ALL	428840.1791	4490365.319
B_ALL	438821.988	4482711.215
B_ALL	438934.2718	4482052.302
B_ALL	433975.0791	4488725.099
B_ALL	433395.9759	4490315.785
B_ALL	434205.4901	4491169.765
B_ALL	435769.6088	4491128.679
B_ALL	435989.5743	4491085.539
B_ALL	437575.1006	4491072.098
B_ALL	429762.7467	4489998.203
B_ALL	429788.7963	4490414.039
B_ALL	431451.3106	4490910.625
B_ALL	434050.2612	4491112.46
B_ALL	434549.4876	4491046.593
B_ALL	435579.1516	4491074.335
B_ALL	439504.4956	4491183.932
B_ALL	440550.7799	4490640.543
B_ALL	440765.7366	4490488.18
B_ALL	441435.0481	4490066.091
B_ALL	439913.0134	4489304.706
B_ALL	439728.5385	4488954.001
B_ALL	438537.9631	4486398.953
B_ALL	442989.3366	4486429.978
B_ALL	439037.0686	4487160.154
B_ALL	437785.728	4485192.222
B_ALL	436944.1879	4484157.159
B_ALL	435335.9555	4484481.885
B_ALL	433695.0973	4486023.273
B_ALL	432097.9049	4489937.445
B_ALL	434450.7797	4491123.518
B_ALL	434698.8619	4491100.908
B_ALL	434934.346	4491058.281
B_ALL	435370.7747	4490920.942
B_ALL	435583.79	4490824.348
B_ALL	436080.0024	4490771.768
B_ALL	436863.3852	4490794.666
B_ALL	437942.1896	4490861.426
B_ALL	440583.5782	4490046.4
B_ALL	441233.878	4489631.414
B_ALL	441518.1279	4489635.22
B_ALL	440022.7363	4486136.94
B_ALL	439178.5415	4481814.347
B_ALL	434153.7446	4485171.447
B_ALL	429738.6853	4489232.994
B_ALL	428966.0358	4490058.06
B_ALL	428846.8612	4490275.732
B_ALL	428741.7574	4490516.274
B_ALL	429196.1751	4490212.856
B_ALL	429978.7319	4490402.288
B_ALL	430254.9223	4490440.912
B_ALL	434757.4312	4487633.584
B_ALL	430931.1254	4489670.349
B_ALL	436256.6105	4490874.098
B_ALL	438604.2342	4490800.778
B_ALL	439337.2387	4490801.824
B_ALL	440743.5099	4490111.935
B_ALL	434616.272	4487439.688
B_ALL	435401.3964	4490944.2
B_ALL	436494.0915	4490898.414
B_ALL	437988.4377	4490936.159
B_ALL	438615.539	4490979.346
B_ALL	439028.8604	4491048.765
B_ALL	434606.9855	4484678.948
B_ALL	429914.2052	4489986.376
B_ALL	429797.4941	4490707.045
B_ALL	433707.3231	4490903.433
B_ALL	437520.0623	4483689.722
B_ALL	433746.7465	4486139.265
B_ALL	429928.8511	4489438.297
B_ALL	430357.0537	4489625.83
B_ALL	439638.7511	4491262.008
B_ALL	438725.5052	4491337.205
B_ALL	437460.267	4491291.639
B_ALL	429336.3054	4489586.233
B_ALL	429135.0051	4489900.278
B_ALL	428716.4576	4490506.541
B_ALL	428053.0886	4491103.017
B_ALL	428128.9798	4491671.325
B_ALL	429374.0247	4490091.164
B_ALL	430021.1574	4490071.954
B_ALL	432413.428	4489087.388
B_ALL	434974.05	4490646.009
B_ALL	435162.9299	4490766.891
B_ALL	435699.5662	4489694.638
B_ALL	440649.7958	4487305.423
B_ALL	431052.4382	4489287.083
B_ALL	431293.4411	4489813.147
B_ALL	431465.2671	4490174.486
B_ALL	431603.4224	4490324.2
B_ALL	431719.6642	4490489.265
B_ALL	433184.5921	4491077.121
B_ALL	433747.9696	4491101.591
B_ALL	434137.4104	4491084.221
B_ALL	435315.9519	4491061.679
B_ALL	435512.8169	4491225.73
B_ALL	435641.1348	4491048.221
B_ALL	435691.6542	4490975.505
B_ALL	438810.6438	4490536.465
B_ALL	440053.8928	4490708.508
B_ALL	437418.404	4484301.658
B_ALL	429222.7437	4489187.028
B_ALL	429524.1816	4489446.686
B_ALL	430522.2354	4490060.878
B_ALL	432428.5483	4490501.139
B_ALL	432912.5315	4490595.244
B_ALL	434566.2054	4490956.022
B_ALL	434802.1203	4490982.503
B_ALL	435273.9481	4491055.521
B_ALL	435600.0771	4490587.056
B_ALL	435996.8119	4489308.166
B_ALL	441417.9445	4487953.184
B_ALL	441560.0703	4488660.051
B_ALL	438842.3879	4487283.107
B_ALL	440652.2071	4484855.82
B_ALL	437993.0131	4487757.368
B_ALL	435792.4559	4491038.728
B_ALL	435696.28	4490886.557
B_ALL	435959.4049	4490727.107
B_ALL	440293.5942	4484138.648
B_ALL	440433.5938	4489921.405
B_ALL	432837.9393	4486690.691
B_ALL	433979.7512	4491025.18
B_ALL	434156.9241	4491048.895
B_ALL	435669.0642	4491075.41
B_ALL	433160.5457	4488797.688
B_ALL	433004.853	4489322.037
B_ALL	434064.2627	4491090.172
B_ALL	435669.8703	4490905.637
B_ALL	440159.9134	4489579.666
B_ALL	439431.8407	4489118.296
B_ALL	437798.09	4489392.176
B_ALL	437190.2303	4489603.425
B_ALL	435827.8349	4490566.948
B_ALL	434972.0354	4490985.458
B_ALL	434855.67	4491139.762
B_ALL	434626.0309	4491260.352
B_ALL	434588.128	4491212.839
B_ALL	436407.7491	4491013.329
B_ALL	438940.1143	4490948.209
B_ALL	439180.8	4490889.474
B_ALL	439679.3718	4490932.069
B_ALL	432272.7856	4490209.206
B_ALL	435025.8246	4491062.294
B_ALL	440263.9557	4490457.81
B_ALL	433273.6943	4487981.413
B_ALL	432903.4927	4487932.419
B_ALL	427602.3708	4492138.854
B_ALL	427715.6987	4491762.695
B_ALL	428008.9817	4491157.57
B_ALL	428577.7916	4490583.582
B_ALL	428842.4313	4490283.014
B_ALL	431839.0562	4490623.783
B_ALL	432230.209	4490696.174
B_ALL	433005.6633	4490856.721
B_ALL	430810.1113	4489504.382
B_ALL	428746.7133	4490249.108
B_ALL	428606.9634	4490361.742
B_ALL	428231.9772	4490752.718
B_ALL	427741.8454	4491600.199
B_ALL	428098.1434	4491692.689
B_ALL	428404.671	4491575.892
B_ALL	428339.2735	4491456.467
B_ALL	428476.8301	4490826.248
B_ALL	428612.185	4490623.311
B_ALL	435719.165	4490808.414
B_ALL	436303.5887	4490283.688
B_ALL	438226.0726	4490195.389
B_ALL	438613.0422	4490094.01
B_ALL	439044.9995	4489987.279
B_ALL	435898.792	4486899.004
B_ALL	430945.8801	4488788.338
B_ALL	431183.7032	4489291.156
B_ALL	432290.0372	4490838.415
B_ALL	432657.1508	4491090.426
B_ALL	433127.7601	4491226.5
B_ALL	433593.6167	4491148.028
B_ALL	433941.168	4491106.549
B_ALL	434291.189	4491072.778
B_ALL	434672.8589	4491062.372
B_ALL	434868.0552	4491064.573
B_ALL	437048.6128	4490780.473
B_ALL	431741.2071	4491150.397
B_ALL	432153.529	4492386.097
B_ALL	432314.4593	4491219.648
B_ALL	432875.2345	4491010.857
B_ALL	433301.955	4490999.129
B_ALL	433951.4413	4491056.714
B_ALL	434668.3723	4491008.676
B_ALL	434913.9097	4490993.185
B_ALL	435650.7436	4490984.213
B_ALL	436656.9017	4490953.761
B_ALL	436921.7009	4490977.654
B_ALL	437445.9633	4491032.062
B_ALL	437976.7295	4491038.534
B_ALL	439024.2609	4491206.508
B_ALL	439288.8437	4491258.429
B_ALL	439820.0745	4491274.128
B_ALL	440345.622	4491241.46
B_ALL	432043.4029	4486767.805
B_ALL	429880.949	4489006.913
B_ALL	429650.4847	4489786.493
B_ALL	431319.8299	4490699.691
B_ALL	431499.8378	4490757.364
B_ALL	431682.7968	4490808.287
B_ALL	432053.8366	4490895.257
B_ALL	432246.6465	4490894.861
B_ALL	432433.2072	4490957.401
B_ALL	432617.9607	4491025.274
B_ALL	433010.6434	4491020.88
B_ALL	433420.2405	4491025
B_ALL	434019.57	4491032.849
B_ALL	434216.2081	4491042.268
B_ALL	435809.8	4490960.641
B_ALL	436895.1686	4490256.263
B_ALL	437430.1785	4489835.48
B_ALL	437594.4797	4489676.946
B_ALL	439963.1449	4488495.222
B_ALL	439139.9059	4485382.997
B_ALL	438241.4829	4487155.276
B_ALL	436583.6437	4490028.966
B_ALL	436398.136	4490432.736
B_ALL	435819.4126	4491061.786
B_ALL	432311.8519	4490993.367
B_ALL	432510.7803	4491011.504
B_ALL	432712.0564	4491015.501
B_ALL	432915.3095	4491015.289
B_ALL	435027.5319	4491053.839
B_ALL	435351.3163	4491056.655
B_ALL	435616.2277	4491117.98
B_ALL	435760.828	4491008.034
B_ALL	439111.3844	4488331.53
B_ALL	429629.7588	4489828.394
B_ALL	428820.4559	4490546.583
B_ALL	431771.3328	4491078.706
B_ALL	432749.5902	4491119.759
B_ALL	433733.0047	4491182.249
B_ALL	434988.4323	4487845.254
B_ALL	435270.1304	4489521.402
B_ALL	435366.6082	4489919.267
B_ALL	435416.1545	4490113.877
B_ALL	435286.3345	4490405.042
B_ALL	435360.8619	4490591.023
B_ALL	428548.8353	4490426.242
B_ALL	428561.1134	4490776.049
B_ALL	428792.8429	4490472.927
B_ALL	428889.3354	4490292.886
B_ALL	430404.6535	4489971.027
B_ALL	430597.1931	4490004.481
B_ALL	432435.049	4491014.228
B_ALL	432807.9314	4491079.538
B_ALL	433937.073	4491166.537
B_ALL	435510.7495	4491169.64
B_ALL	435632.4877	4490938.377
B_ALL	437650.6668	4490511.532
B_ALL	438075.784	4490643.487
B_ALL	441283.9832	4490031.809
B_ALL	431966.9871	4484396.817
B_ALL	434131.0997	4490036.159
B_ALL	434490.7203	4490401.957
B_ALL	434920.8171	4490699.185
B_ALL	437298.2886	4490969.025
B_ALL	437764.8655	4490968.876
B_ALL	438002.2392	4490970.313
B_ALL	439847.2712	4490858.024
B_ALL	429095.5068	4489758.082
B_ALL	429207.5179	4490229.535
B_ALL	430151.9051	4490475.337
B_ALL	430583.0198	4490606.057
B_ALL	431241.4682	4490749.962
B_ALL	431682.094	4490860.931
B_ALL	431903.1423	4490912.822
B_ALL	432518.97	4491077.486
B_ALL	432720.9997	4491081.839
B_ALL	433325.7983	4491150.036
B_ALL	433729.574	4491164.293
B_ALL	433930.74	4491142.902
B_ALL	434132.0683	4491114.063
B_ALL	434331.968	4491091.252
B_ALL	434530.0304	4491060.284
B_ALL	434973.3317	4491055.996
B_ALL	435790.2105	4491037.547
B_ALL	436142.5526	4490670.498
B_ALL	436829.1768	4490257.79
B_ALL	437956.4262	4490366.089
B_ALL	439158.3554	4490513.652
B_ALL	434225.3768	4488704.893
B_ALL	433724.0315	4488852.539
B_ALL	432890.0994	4489052.026
B_ALL	430010.5501	4489880.092
B_ALL	429845.8029	4489905.442
B_ALL	429489.7259	4490203.86
B_ALL	429485.0346	4490858.342
B_ALL	429483.277	4491038.69
B_ALL	429479.8421	4491217.974
B_ALL	429642.6652	4491677.721
B_ALL	430605.9363	4491692.114
B_ALL	430812.8418	4491669.06
B_ALL	431422.3299	4491490.785
B_ALL	432033.395	4491287.869
B_ALL	433031.7046	4491133.14
B_ALL	434061.2464	4491118.988
B_ALL	434892.9635	4491056.679
B_ALL	435844.8082	4491007.339
B_ALL	439462.5128	4490967.37
B_ALL	439849.9695	4490959.433
B_ALL	440044.3822	4490961.58
B_ALL	432891.84113377	4483058.79969317
B_ALL	432427.76608854	4490934.07599379
B_ALL	432628.38422379	4491003.23871545
B_ALL	432828.77402925	4491061.66165522
B_ALL	434724.66026215	4491069.08302976
B_ALL	434925.35729283	4491067.41269035
B_ALL	435242.10478709	4491055.81572426
B_ALL	437443.10546865	4491554.95020945
B_ALL	438258.44213874	4491650.96239596
B_ALL	439002.51338456	4484551.32319616
B_ALL	438326.09608933	4485066.04550391
B_ALL	438394.63463746	4485629.57608794
B_ALL	438287.92942586	4485785.09140829
B_ALL	432593.38173761	4490848.76789605
B_ALL	432808.61162497	4491106.20907722
B_ALL	433134.79830125	4491133.04348583
B_ALL	433502.3672094	4491097.31050019
B_ALL	433663.50357519	4491081.908699
B_ALL	434265.94673925	4491070.88858621
B_ALL	434473.00471481	4491030.78606867
B_ALL	434671.08579393	4491021.96715734
B_ALL	435117.32122428	4491032.52169998
B_ALL	428680.75132095	4489817.32584757
B_ALL	428802.76963495	4489918.86887861
B_ALL	429181.54356247	4490088.23387013
B_ALL	429366.87633389	4490196.6476733
B_ALL	430537.82536029	4490596.39092739
B_ALL	431181.39758973	4490754.43372579
B_ALL	432102.24985197	4490993.90428077
B_ALL	432311.14789867	4491036.19426919
B_ALL	432533.86033999	4491055.88440179
B_ALL	432902.25199504	4491105.07747208
B_ALL	434015.18768002	4491094.92314999
B_ALL	436547.7965115	4490902.96298419
B_ALL	438893.24324029	4491017.95018653
B_ALL	439322.49989453	4491084.31436307
B_ALL	439755.8206997	4491129.54853268
B_ALL	440593.24246995	4491085.01574615
B_ALL	440389.34947858	4487007.88817983
B_ALL	440560.95015311	4482252.68088364
B_ALL	436550.74815456	4487942.69576194
B_ALL	435556.410646	4490561.21179602
B_ALL	426913.94793518	4492116.93030758
B_ALL	426671.43560638	4492847.07257665
B_ALL	428370.78639999	4491543.01747473
B_ALL	428521.08335199	4490807.87412039
B_ALL	429005.14557027	4490204.80868687
B_ALL	429430.30104212	4490220.73347907
B_ALL	430116.88676312	4490277.9526176
B_ALL	430472.2288868	4490327.91208517
B_ALL	433204.986954	4490977.46007448
B_ALL	435010.65814356	4490987.0751549
B_ALL	435807.16387514	4490538.13215075
B_ALL	440362.23646487	4490610.19790432
B_ALL	439404.0089273	4490224.19219598
B_ALL	438649.72817265	4489889.93471483
B_ALL	435687.11835462	4486989.41513463
B_ALL	428587.70134171	4489708.43560753
B_ALL	428328.38625515	4490254.1115777
B_ALL	428173.69605838	4490585.51835145
B_ALL	427847.65297367	4491498.96806692
B_ALL	428364.32859421	4491523.72505051
B_ALL	428404.99357384	4491281.37580472
B_ALL	428544.4096079	4490805.75236427
B_ALL	428786.26314382	4490365.02435566
B_ALL	428945.06155811	4490193.35873756
B_ALL	429205.86622794	4490176.642307
B_ALL	429431.00915615	4490292.57985824
B_ALL	429853.47546716	4490439.81002522
B_ALL	430629.86588964	4490557.55145801
B_ALL	431850.04464415	4490852.46232559
B_ALL	432223.42048795	4490939.28944742
B_ALL	432603.96630156	4491042.40039449
B_ALL	432781.1216493	4491062.82612904
B_ALL	433002.27329404	4491114.41355154
B_ALL	433220.68998699	4491137.4938538
B_ALL	433407.76054083	4491148.35461697
B_ALL	433849.04544627	4491136.36888012
B_ALL	434220.98276777	4491100.09294239
B_ALL	434629.40484279	4491037.35045442
B_ALL	435472.22481923	4491093.12453387
B_ALL	436014.65218105	4490149.39011081
B_ALL	436852.01396069	4490379.39609506
B_ALL	437512.13241603	4490507.12743139
B_ALL	437914.39839921	4490560.94582056
B_ALL	438828.37921635	4490416.44633336
B_ALL	439070.70376471	4490400.81281364
B_ALL	440524.22872738	4490620.35841611
B_ALL	440714.17597042	4490739.94675535
B_ALL	440078.93880771	4486038.23186313
B_ALL	438670.37298914	4482723.93908032
B_ALL	436332.05131277	4482335.35348981
B_ALL	435469.89819943	4490663.50338838
B_ALL	435524.13721285	4490975.75098306
B_ALL	435934.08342164	4490949.00234816
B_ALL	436032.03551396	4490907.71345087
B_ALL	436189.50403503	4490877.39851746
B_ALL	436534.10901746	4490851.32613482
B_ALL	436734.45487662	4490896.35254623
B_ALL	436454.9738277	4488719.91898358
B_ALL	432105.25442206	4492481.59595599
B_ALL	433946.63229597	4491058.54321377
B_ALL	435912.06996382	4491113.89615602
B_ALL	436166.97308305	4491064.59020363
B_ALL	436668.86535089	4491084.94071301
B_ALL	437363.06105123	4491154.25077045
B_ALL	440547.57737283	4487962.78250631
B_ALL	440574.30561048	4488011.18653921
B_ALL	440466.2490944	4489034.16605962
B_ALL	428715.6915735	4489746.86014505
B_ALL	429689.76756234	4489348.18491285
B_ALL	427573.16577643	4491194.94410201
B_ALL	427839.74382955	4491459.62843247
B_ALL	427917.18267748	4491240.60172688
B_ALL	428296.8953922	4490859.13812211
B_ALL	428706.44185384	4490448.35949926
B_ALL	431692.13440279	4490891.86182963
B_ALL	431861.03685053	4490890.55860382
B_ALL	433417.54652134	4491084.88233631
B_ALL	433627.61239776	4491124.10003366
B_ALL	435173.9347558	4490994.51222167
B_ALL	435462.0095893	4490901.57059066
B_ALL	435470.89717313	4490322.11000075
B_ALL	435255.63543673	4490307.75708443
B_ALL	430500.608453	4489627.11518942
B_ALL	430457.05698133	4489789.78067929
B_ALL	430418.69150534	4491407.08935689
B_ALL	430570.94796055	4491792.55218447
B_ALL	432045.41153425	4491477.45001649
B_ALL	432123.34790468	4491323.85087759
B_ALL	432902.28264031	4491089.5566212
B_ALL	433336.68196424	4491115.77124513
B_ALL	433576.76684172	4491126.00432854
B_ALL	434017.44467979	4491109.41877926
B_ALL	440452.5914286	4484091.34949081
B_ALL	440422.19649117	4483901.03334513
B_ALL	440329.4597096	4482922.23115583
B_ALL	440089.41715665	4480998.97606924
B_ALL	439923.59705416	4479540.58702409
B_ALL	440306.80374309	4478817.47975176
B_ALL	438459.04704155	4484110.40232958
B_ALL	435553.53206633	4489933.16133183
B_ALL	435406.92466358	4489850.31377865
B_ALL	431260.08663668	4490628.86366086
B_ALL	431131.06301495	4490994.04476409
B_ALL	431074.49976121	4491171.24973392
B_ALL	432772.08844484	4491057.29670271
B_ALL	432064.4159463	4491281.49185451
B_ALL	433669.73708545	4491087.87350778
B_ALL	433859.66541307	4491071.29872802
B_ALL	436094.79386609	4491019.74506705
B_ALL	436278.98458348	4491143.22560647
B_ALL	436446.01674667	4491262.26024332
B_ALL	436763.29524807	4491474.82947607
B_ALL	439872.46753587	4492152.13713572
B_ALL	441072.09708901	4484081.85199545
B_ALL	440964.56210081	4485722.20072357
B_ALL	439773.11984138	4481604.20161511
B_ALL	437635.52614905	4482743.95311101
B_ALL	434403.50622164	4485023.97493058
B_ALL	432427.88416944	4486346.91923806
B_ALL	434006.55749986	4489935.01800913
B_ALL	435209.46593676	4490720.33415018
B_ALL	428040.42073525	4489098.1214499
B_ALL	429283.34221363	4490151.95637231
B_ALL	429632.85938844	4490644.52270234
B_ALL	429702.05577828	4490825.19635683
B_ALL	429785.9074574	4491013.21383732
B_ALL	432009.16340314	4491525.98931211
B_ALL	432380.04974482	4491135.65283346
B_ALL	432645.25132516	4491078.67011255
B_ALL	432936.72832714	4491096.1510001
B_ALL	433783.42936327	4491128.99557893
B_ALL	434065.32720714	4491108.64166619
B_ALL	434345.71545343	4491102.05501392
B_ALL	434613.51358172	4491084.67470001
B_ALL	435177.26974888	4491076.95203769
B_ALL	436369.16687844	4491048.81190131
B_ALL	437141.57959504	4490979.39786127
B_ALL	438232.53251905	4490825.43469138
B_ALL	432295.56884397	4483976.36306282
B_ALL	432257.82197978	4491233.78459266
B_ALL	433573.91462394	4491117.27383952
B_ALL	433785.87483046	4491082.35642506
B_ALL	434205.51671476	4491039.28250891
B_ALL	439479.57772528	4490920.97733226
B_ALL	439712.36171369	4490922.6090089
B_ALL	440033.89385325	4486689.9562803
B_ALL	439101.8065989	4485921.90830054
B_ALL	434278.18408515	4490028.47855642
B_ALL	434142.23895346	4490166.86828741
B_ALL	434007.80762382	4490288.89859794
B_ALL	433741.55169593	4490533.34378369
B_ALL	433716.48707429	4491036.29959093
B_ALL	434083.02720999	4491153.94878309
B_ALL	436337.93460844	4486619.5941926
B_ALL	433790.85382542	4489791.82006908
B_ALL	433685.81031117	4490115.12007312
B_ALL	433537.8079039	4490409.01037827
B_ALL	433304.93563133	4490860.31954705
B_ALL	434699.5683981	4491082.72961563
B_ALL	437747.56261788	4489022.78048662
B_ALL	430393.95360625	4488801.17940109
B_ALL	429436.67173254	4489653.28356235
B_ALL	429035.69496888	4489792.7628685
B_ALL	428545.6642207	4490036.68125051
B_ALL	428450.6624473	4490041.66745235
B_ALL	428249.48185539	4489988.2256709
B_ALL	428052.53287646	4490270.80852069
B_ALL	428396.584426	4490292.37946692
B_ALL	429291.62926276	4490183.93348858
B_ALL	429471.60847725	4490216.68593526
B_ALL	431723.31920835	4490700.1552742
B_ALL	432183.36925854	4490829.88345019
B_ALL	432405.46366679	4490896.52808309
B_ALL	432643.9369239	4490987.35432189
B_ALL	433078.35653953	4491089.34223605
B_ALL	434113.67153978	4491088.65553
B_ALL	435390.22463291	4491142.88965171
B_ALL	435544.11238616	4491081.69060487
B_ALL	435746.66340557	4490866.2200528
B_ALL	436043.20366438	4490843.90758266
B_ALL	436800.53243248	4490774.99739719
B_ALL	437446.57365582	4490734.29484628
B_ALL	437576.35104557	4490729.81121956
B_ALL	437864.74517765	4490722.63885956
B_ALL	438178.34397344	4490656.31372141
B_ALL	438331.5456048	4490680.83815967
B_ALL	438427.61834264	4483178.18629128
B_ALL	439339.01364449	4491941.85419327
B_ALL	437640.36367843	4492261.85770637
B_ALL	437531.86239834	4492220.76430982
B_ALL	437284.2021384	4491664.01606616
B_ALL	436573.53396656	4491029.84767381
B_ALL	436362.42645417	4490953.25318654
B_ALL	435962.86027047	4490970.84482688
B_ALL	435697.68842678	4490466.37663033
B_ALL	431969.20827019	4490932.48534549
B_ALL	429898.29085973	4490775.86589247
B_ALL	429711.4660538	4490468.36399522
B_ALL	429296.81109022	4490035.80484673
B_ALL	428638.43574767	4489800.02309371
B_ALL	429494.82260357	4490015.52545271
B_ALL	431077.15059082	4490409.22462875
B_ALL	431888.86994716	4490666.26970585
B_ALL	432705.00201403	4490947.75964171
B_ALL	428694.823727	4488980.95180061
B_ALL	428068.085185	4490286.60733216
B_ALL	428032.58335756	4490447.27534368
B_ALL	427904.88370951	4491361.50006529
B_ALL	428128.63575164	4491659.92066273
B_ALL	428379.77196963	4491492.32109281
B_ALL	428537.0473236	4490921.65175994
B_ALL	428656.30760206	4490726.12816089
B_ALL	428776.43105872	4490518.52053064
B_ALL	429464.04000205	4490421.20658656
B_ALL	429645.88438482	4490802.08208148
B_ALL	430297.97162524	4491768.86853804
B_ALL	431764.51188765	4491624.38150456
B_ALL	432252.07963057	4491217.95326315
B_ALL	432445.24632822	4491087.13230681
B_ALL	433359.18941057	4491171.30636002
B_ALL	434078.65905549	4491117.34481603
B_ALL	434316.45373206	4491090.11402402
B_ALL	434723.40258676	4491064.02289385
B_ALL	437145.46195162	4491769.8913426
B_ALL	436826.71116379	4491487.1139289
B_ALL	435825.06450803	4490912.97165523
B_ALL	434627.30241941	4490734.36565294
B_ALL	433807.23002001	4490627.09337385
B_ALL	433366.10788654	4490564.56599745
B_ALL	432796.61495666	4490491.44942023
B_ALL	431932.3560561	4490470.34842907
B_ALL	431315.1706353	4490713.11484662
B_ALL	429689.23039406	4491326.14893215
B_ALL	429595.76939301	4490988.31979325
B_ALL	429569.11272137	4490760.22709157
B_ALL	429545.6976515	4490334.54052385
B_ALL	429073.00095063	4490153.62775624
B_ALL	428712.50741075	4490428.84475702
B_ALL	428586.05193244	4490621.39337747
B_ALL	428525.18512711	4490818.25642683
B_ALL	428422.12015152	4491369.80454719
B_ALL	428899.42928513	4489958.8331262
B_ALL	429115.8249605	4489993.98441069
B_ALL	429264.81528656	4490013.80412832
B_ALL	431897.26588983	4489693.20605255
B_ALL	435771.67985942	4490831.98612409
B_ALL	440930.34004423	4490514.20237793
B_ALL	440299.71184473	4486624.35938965
B_ALL	438354.5524946	4485365.6724492
B_ALL	434898.20438851	4486926.73580533
B_ALL	431794.12108773	4489485.77420852
B_ALL	430950.6474795	4489931.5624575
B_ALL	431174.76593612	4490061.86330721
B_ALL	431633.31800361	4490292.9680513
B_ALL	432428.10103761	4490870.79956489
B_ALL	432696.1533077	4490960.33598339
B_ALL	433043.84442997	4491082.45004486
B_ALL	433297.53501229	4491116.62377246
B_ALL	433447.62023769	4491101.76278312
B_ALL	433648.89448415	4491094.00474943
B_ALL	434248.54501536	4491093.10383793
B_ALL	434440.39297783	4491084.94784231
B_ALL	434655.98393646	4491066.28822626
B_ALL	434847.4962273	4491058.60160433
B_ALL	436112.23540992	4490922.8441406
B_ALL	436865.63198199	4490950.26012862
B_ALL	437301.62757537	4490889.32008037
B_ALL	438334.55773102	4490834.00679236
B_ALL	439018.35959669	4490785.93573035
B_ALL	429242.23738642	4489598.25306827
B_ALL	428320.00966237	4490403.77018907
B_ALL	427851.29372124	4491490.24192402
B_ALL	428530.81843792	4490060.49540313
B_ALL	429622.47511092	4490293.80429835
B_ALL	430811.37302289	4490547.88182779
B_ALL	431722.71772053	4490707.31626946
B_ALL	432034.50430223	4490718.98408823
B_ALL	432352.1994974	4490741.4794558
B_ALL	434467.6026793	4490946.56873907
B_ALL	435890.91033951	4490385.78988026
B_ALL	438294.5530395	4490427.71979481
B_ALL	438700.91404931	4490506.94863821
B_ALL	439265.25655193	4490572.52669471
B_ALL	440049.53541541	4490653.72009478
B_ALL	440220.11611129	4490691.64465933
B_ALL	440876.12789946	4483570.53973357
B_ALL	440897.67713935	4482804.08086873
B_ALL	441047.52217652	4480379.84194105
B_ALL	431969.68640079	4484764.29600856
B_ALL	429200.94481169	4489691.72252415
B_ALL	429526.01457134	4490646.5457811
B_ALL	429745.68860496	4491005.05995403
B_ALL	430109.16078511	4491054.38519815
B_ALL	432306.03494621	4491059.99613222
B_ALL	433832.70996428	4491075.47381829
B_ALL	434672.17069757	4491075.33960177
B_ALL	435312.23696611	4491071.05316591
B_ALL	435516.91893729	4491030.52580706
B_ALL	435918.28088783	4490260.20025317
B_ALL	438409.93481519	4489666.54047933
B_ALL	439883.11957962	4485526.97975762
B_ALL	439571.88876116	4484641.43697517
B_ALL	439567.47352897	4484322.03522552
B_ALL	435747.01306683	4489663.66272889
B_ALL	434961.1015746	4490568.13793296
B_ALL	435001.91429268	4490717.38535788
B_ALL	435778.10601402	4491017.87838771
B_ALL	435930.80298612	4490825.68584082
B_ALL	437210.65608525	4490632.00792823
B_ALL	438994.84015337	4491254.76162055
B_ALL	438348.7135867	4491318.0072444
B_ALL	436961.01016346	4491108.4070956
B_ALL	435783.19445313	4490835.8508195
B_ALL	435206.66471677	4490199.36234447
B_ALL	435057.3649261	4489850.32458963
B_ALL	433579.63375029	4489882.12177224
B_ALL	432950.2571936	4489529.55140117
B_ALL	431740.51073087	4489367.44082645
B_ALL	429131.35433974	4490017.26682157
B_ALL	428935.29970633	4490325.55477316
B_ALL	428825.22935831	4490488.32521258
B_ALL	428612.67318366	4490801.8232569
B_ALL	428498.83431718	4491146.59471239
B_ALL	428485.22249494	4491345.42472666
B_ALL	428924.21281673	4490188.31865366
B_ALL	429284.55969289	4490201.02863076
B_ALL	429659.80140201	4490389.88899992
B_ALL	429831.36094243	4490472.81807485
B_ALL	430000.92373436	4490541.51454456
B_ALL	431234.76442134	4490948.74043374
B_ALL	431672.20925955	4490964.72518126
B_ALL	432397.69663518	4490583.730217
B_ALL	434621.43780447	4490233.68601596
B_ALL	440771.09987831	4488764.47266245
B_ALL	440547.97820323	4488254.62017086
B_ALL	440365.54621495	4485471.48159482
B_ALL	435422.2655461	4480405.03411194
B_ALL	434083.5677619	4483214.62219795
B_ALL	434153.26791148	4485494.42066053
B_ALL	435515.61164916	4490527.25754052
B_ALL	435543.4485223	4490747.91348385
B_ALL	433832.69417168	4480290.62843044
B_ALL	433241.17261755	4480304.40558001
B_ALL	432847.82575407	4491090.74468182
B_ALL	433026.55803666	4491168.46157307
B_ALL	433420.79381301	4491237.97458695
B_ALL	434538.78977169	4491109.14141231
B_ALL	435180.22217201	4491003.54839714
B_ALL	436201.86190653	4490967.4285152
B_ALL	436629.5415696	4490964.78687474
B_ALL	436984.47022462	4490965.01731159
B_ALL	438815.81186872	4485737.53794284
B_ALL	429885.79089062	4488170.632171
B_ALL	429698.19008819	4490100.33774391
B_ALL	429707.32135259	4490335.0441187
B_ALL	429751.41988123	4491324.9393488
B_ALL	429736.78080453	4491722.42840508
B_ALL	429932.67516588	4491899.81759015
B_ALL	430094.54200547	4491858.7704588
B_ALL	431659.86756598	4491445.33585855
B_ALL	432620.55527097	4491021.06321205
B_ALL	432780.0579547	4490980.24539576
B_ALL	433192.54085369	4490978.26943055
B_ALL	433549.6687493	4490974.7808617
B_ALL	433945.54948619	4490977.15377968
B_ALL	435502.83221016	4491232.16242278
B_ALL	435616.99995311	4491037.30033615
B_ALL	435828.32880609	4490904.74601652
B_ALL	436358.70498003	4490453.09578226
B_ALL	437239.51701748	4490348.7600897
B_ALL	437643.45305631	4490397.32073011
B_ALL	437804.63095132	4490385.21867602
B_ALL	438974.52202648	4490637.7906333
B_ALL	439690.40692245	4490803.23009009
B_ALL	439881.83691972	4490853.84675037
B_ALL	440250.58971338	4490841.74600208
B_ALL	433785.02041771	4489444.00979871
B_ALL	430590.48256366	4489331.22817984
B_ALL	430750.82344444	4489309.02553159
B_ALL	429910.34456358	4489234.69205635
B_ALL	428576.57245424	4489342.14861908
B_ALL	428401.99374312	4489777.17435488
B_ALL	428578.02408071	4489957.12994634
B_ALL	428920.67816144	4490054.95592309
B_ALL	428735.01983534	4490004.91706171
B_ALL	429353.6240995	4490303.52926643
B_ALL	429431.76883811	4490450.13397595
B_ALL	429501.71625325	4490617.22278372
B_ALL	429558.1825449	4490784.81174287
B_ALL	429629.17632808	4490943.07999465
B_ALL	429653.03022297	4491132.31380874
B_ALL	429643.131599	4491527.88800695
B_ALL	429568.35314353	4491673.72407453
B_ALL	429964.49440143	4492150.28820486
B_ALL	430086.40971126	4492298.18190433
B_ALL	431165.97104605	4492186.39438168
B_ALL	431711.47979154	4491768.31202377
B_ALL	431948.12226412	4491515.98508867
B_ALL	432667.0607572	4491033.5211511
B_ALL	432878.9630002	4491048.25731897
B_ALL	433052.76330381	4491048.39779123
B_ALL	433238.13685569	4491052.50492997
B_ALL	433443.54045837	4491064.43077031
B_ALL	441159.60405904	4490405.5444405
B_ALL	433840.2159666	4486791.46611258
B_ALL	431402.91974447	4487340.25414417
B_ALL	426660.37614215	4491655.08755413
B_ALL	427401.58959583	4490297.80078885
B_ALL	427453.76127509	4489930.37698077
B_ALL	429722.81424562	4490421.00638394
B_ALL	429246.3646501	4490125.44352574
B_ALL	429192.39287378	4490004.30225427
B_ALL	431589.09852835	4490426.00588935
B_ALL	431755.47080621	4490534.81024857
B_ALL	432539.15099903	4490880.64371377
B_ALL	433969.44655904	4491058.67614196
B_ALL	434237.35995776	4491057.46247886
B_ALL	435768.043984	4491049.16413038
B_ALL	436905.87038183	4491005.35755658
B_ALL	437651.8415531	4491010.2398166
B_ALL	438668.74152109	4490995.54501437
B_ALL	439632.57234303	4491023.77347076
B_ALL	441311.94383052	4487488.47751618
B_ALL	441396.14603923	4487096.94697818
B_ALL	441689.06211576	4484103.53090581
B_ALL	441760.5357946	4483078.47512974
B_ALL	436158.54282025	4482686.58679342
B_ALL	435874.99989906	4483008.2202834
B_ALL	432864.81428303	4486645.83250333
B_ALL	432417.03310305	4488435.22323427
B_ALL	431901.1835401	4490730.94743377
B_ALL	432050.81270123	4490822.71560145
B_ALL	432455.89603464	4491015.71368448
B_ALL	432628.59365874	4491027.20626431
B_ALL	433130.64345762	4491088.30558625
B_ALL	433387.99914066	4491130.11674156
B_ALL	435765.18886212	4490662.48026166
B_ALL	436351.14207068	4489805.41611531
B_ALL	440949.99081784	4489796.34834748
B_ALL	441403.01796584	4489825.35184704
B_ALL	431252.49558572	4488377.64502705
B_ALL	429144.24710341	4489730.82995098
B_ALL	429039.64194499	4489821.96159426
B_ALL	428857.49023155	4490021.05535862
B_ALL	429326.74740343	4490176.78012352
B_ALL	429421.77280615	4490290.70389658
B_ALL	429515.37224095	4490471.81498544
B_ALL	430278.32640169	4490997.28819663
B_ALL	432369.66034465	4491123.79023493
B_ALL	432611.95732148	4491066.07430411
B_ALL	433556.93973578	4491198.30312745
B_ALL	434407.56278815	4491065.81729785
B_ALL	436008.92011007	4490994.07438382
B_ALL	436662.44957838	4491012.94810828
B_ALL	437573.62340709	4491061.7727311
B_ALL	438325.7451669	4491072.59791701
B_ALL	439361.66887227	4491059.99883165
B_ALL	440439.83298465	4490939.05753672
B_ALL	433265.64598827	4489893.57753219
B_ALL	432734.86298336	4490408.14105132
B_ALL	429932.08675414	4490128.87135611
B_ALL	429862.09056774	4490457.1572237
B_ALL	429839.86130817	4490580.56416766
B_ALL	429790.69831775	4491026.89358243
B_ALL	432366.63938716	4490963.60561404
B_ALL	432533.80171829	4490983.52064869
B_ALL	433106.8646141	4491015.44751297
B_ALL	433559.47908943	4491051.66344006
B_ALL	433883.68438717	4490984.02002344
B_ALL	434344.18586568	4490987.96295062
B_ALL	435174.27699912	4490972.6614814
B_ALL	437395.73514965	4489985.75214949
B_ALL	439911.96587349	4489947.43634434
B_ALL	438587.88229658	4487303.42433544
B_ALL	438243.4496836	4486418.73633732
B_ALL	437634.12344786	4486541.14165186
B_ALL	437019.18651472	4487015.51217852
B_ALL	432391.2277362	4490580.14133056
B_ALL	432682.28657506	4490955.48302086
B_ALL	432857.4365776	4491083.20491454
B_ALL	433261.18289327	4491218.85621277
B_ALL	433608.51668879	4491235.56573774
B_ALL	435357.68220442	4491055.9481367
B_ALL	436351.93354962	4490939.33899601
B_ALL	437236.53648609	4490734.97083887
B_ALL	436697.21049921	4489560.34247127
B_ALL	436265.26836098	4489271.97981238
B_ALL	435894.40344977	4486799.65783322
B_ALL	434047.84072022	4486872.97261851
B_ALL	429007.962345	4490067.53323155
B_ALL	428500.10468988	4490541.9052577
B_ALL	428484.40177333	4490547.99240829
B_ALL	428536.33582415	4490490.43628245
B_ALL	429230.09555377	4490126.61210184
B_ALL	430223.13285942	4490352.47703482
B_ALL	430600.66792758	4490426.77211006
B_ALL	431326.62013775	4490624.07282271
B_ALL	432675.27831885	4490944.76190243
B_ALL	433027.311904	4490993.25288521
B_ALL	433344.70594502	4491026.70755841
B_ALL	434089.84504732	4491003.68931145
B_ALL	434453.38611676	4490988.96565414
B_ALL	435669.5026302	4491084.28324775
B_ALL	432704.50308185	4488461.25673183
B_ALL	429782.72502282	4490083.44392337
B_ALL	429666.11751897	4490151.32427714
B_ALL	429613.29111276	4490150.06392179
B_ALL	429547.70359554	4490244.123694
B_ALL	429495.83253485	4490466.99358224
B_ALL	429488.19496088	4490638.70554949
B_ALL	429562.82769915	4490837.85282308
B_ALL	429701.7280502	4491225.5185896
B_ALL	429770.19645004	4491416.23983485
B_ALL	429841.78960871	4491624.20234947
B_ALL	430157.90644223	4492538.511045
B_ALL	430352.38222201	4493114.77346995
B_ALL	430417.43037006	4493308.11923814
B_ALL	431020.32104197	4493832.70299834
B_ALL	432122.63039227	4493501.32535241
B_ALL	432236.16274655	4493364.03957759
B_ALL	431876.58440723	4491955.32896463
B_ALL	431899.67962926	4491801.63298256
B_ALL	431946.84208755	4491666.46685975
B_ALL	432018.83793433	4491434.53598644
B_ALL	432129.66008008	4491336.00148261
B_ALL	432252.28124508	4491240.92527989
B_ALL	432360.22021893	4491157.91324024
B_ALL	435282.8302913	4490756.86066928
B_ALL	435460.5459127	4490780.81585667
B_ALL	435667.16415306	4490805.80063768
B_ALL	436517.20797102	4490812.32467417
B_ALL	436722.38156372	4490825.72919888
B_ALL	437192.08503702	4490854.39980819
B_ALL	437428.95494274	4490877.31755818
B_ALL	437652.43923053	4490897.55396094
B_ALL	438565.55825512	4490952.87600126
B_ALL	438694.03924853	4490962.90993657
B_ALL	439178.97346832	4491012.6646962
B_ALL	439626.02324254	4491003.64452858
B_ALL	440018.26487753	4490932.73157905
B_ALL	439975.2844313	4491178.51739326
B_ALL	440019.04159912	4491215.43071329
B_ALL	431850.92447029	4488677.85971784
B_ALL	430402.11150873	4489307.47805661
B_ALL	429571.75166325	4489757.47901446
B_ALL	429400.30219047	4489874.95581373
B_ALL	428976.4486667	4489845.04380719
B_ALL	432359.66936005	4488397.4254194
B_ALL	428401.27042168	4490081.14795979
B_ALL	428229.2354746	4490352.00460773
B_ALL	428045.37946383	4490674.66908807
B_ALL	428237.50776818	4490667.43033521
B_ALL	428729.36514268	4490323.73251184
B_ALL	429469.62980809	4490383.4406263
B_ALL	429732.48766425	4490690.75033235
B_ALL	430063.89971358	4491045.72787631
B_ALL	430560.28382517	4491554.09991528
B_ALL	430858.70647919	4491869.55641226
B_ALL	431615.99293926	4492682.52413799
B_ALL	431912.19374971	4492362.29032755
B_ALL	431948.50987848	4492037.28132131
B_ALL	432031.49244423	4491597.56396972
B_ALL	432117.85302658	4491293.13881665
B_ALL	432283.90139493	4491179.38378068
B_ALL	432924.36598441	4491114.13690203
B_ALL	433082.24517172	4491268.84533905
B_ALL	433264.93681582	4491287.0740125
B_ALL	433915.32075368	4491126.06695591
B_ALL	434142.75388808	4491089.88741161
B_ALL	436503.12539824	4490399.25556362
B_ALL	437391.10888934	4490312.2116938
B_ALL	434329.7470512	4491072.71781394
B_ALL	441474.11179827	4483700.66644473
B_ALL	441944.2685477	4481942.29090119
B_ALL	429824.30635466	4488491.96069372
B_ALL	428846.60261416	4488564.39866311
B_ALL	427049.89558233	4492261.18598211
B_ALL	428362.0456204	4491642.0697795
B_ALL	428351.37228309	4491475.00743026
B_ALL	428253.34616178	4491365.82496253
B_ALL	428303.93254104	4491202.84465358
B_ALL	428434.87076166	4490907.65049965
B_ALL	428624.3018236	4490565.06689293
B_ALL	428868.84319595	4490235.91112992
B_ALL	429484.10259506	4490208.08166844
B_ALL	431129.57425474	4490709.88549055
B_ALL	431584.80094467	4490778.31131184
B_ALL	432519.39274332	4491008.93245975
B_ALL	432741.4821029	4491035.84573541
B_ALL	433274.66844152	4491155.83445387
B_ALL	433748.06958703	4491163.16080237
B_ALL	434510.06290034	4491077.2639667
B_ALL	429935.6927377	4490397.16487793
B_ALL	430184.81804625	4490493.47079853
B_ALL	439278.05732595	4486715.76213324
B_ALL	429084.16835794	4490013.71410369
B_ALL	429247.3298516	4490077.56021886
B_ALL	429498.97838756	4490196.17025449
B_ALL	432809.82058867	4491091.5429608
B_ALL	435314.49227529	4491060.2865144
B_ALL	439174.64271025	4490633.04806473
B_ALL	437667.95661813	4488088.09515289
B_ALL	434148.26761569	4487702.85713426
B_ALL	429865.92191365	4488774.20726744
B_ALL	436217.66776663	4489909.78351851
B_ALL	435450.60243387	4489758.82296217
B_ALL	434558.9212985	4489346.67359743
B_ALL	429718.46381593	4489365.59397933
B_ALL	429148.88308751	4490105.35812543
B_ALL	429635.20709929	4490747.44158806
B_ALL	429925.280812	4490803.37829559
B_ALL	430122.4502414	4490784.64904677
B_ALL	430313.64889157	4490775.39744586
B_ALL	430506.02325661	4490770.43869222
B_ALL	430700.57301993	4490762.8406933
B_ALL	431034.09181999	4490792.4931694
B_ALL	431459.37179149	4491114.45005859
B_ALL	431448.70272515	4491268.3867267
B_ALL	431519.5676845	4491455.37904429
B_ALL	431972.5056131	4491226.25829447
B_ALL	432149.57068442	4491130.16286723
B_ALL	432520.95887601	4491008.70427514
B_ALL	432695.33379001	4491007.91005389
B_ALL	432894.57648542	4491026.46429737
B_ALL	435638.55984305	4490920.05948435
B_ALL	435849.4837243	4490453.70832452
B_ALL	433699.14705713	4489865.41715884
B_ALL	433418.33001818	4490103.50824501
B_ALL	433142.46270141	4490358.20313122
B_ALL	432766.91422271	4490432.93806769
B_ALL	432341.06814808	4490452.328041
B_ALL	431986.32336013	4490460.1045613
B_ALL	431547.82240796	4490645.28304379
B_ALL	431774.13908252	4490789.77119125
B_ALL	431954.1295746	4490893.63528573
B_ALL	432243.34387681	4490950.76746201
B_ALL	432387.81235447	4490990.06289115
B_ALL	432693.00399986	4491006.07940526
B_ALL	432894.69662482	4491095.01242062
B_ALL	433061.05955386	4491137.06411762
B_ALL	433465.12129391	4491155.36094216
B_ALL	434031.50427132	4491089.68902386
B_ALL	434209.99330928	4491078.59329317
B_ALL	434406.72796825	4491059.64621302
B_ALL	437620.37747232	4484798.79310074
B_ALL	432767.43679224	4485064.06912962
B_ALL	432010.5211398	4486111.70266704
B_ALL	430570.24992413	4488509.11169302
B_ALL	430281.25808429	4489901.11761959
B_ALL	430408.9032962	4489953.39201922
B_ALL	431342.54044071	4490366.94258181
B_ALL	431890.7930029	4490628.96732343
B_ALL	432950.13238369	4491111.1509288
B_ALL	433180.70437814	4491126.30466932
B_ALL	433792.264192	4491112.28001067
B_ALL	434176.80895306	4491067.64585459
B_ALL	435515.17433124	4488003.90951579
B_ALL	432785.7637771	4488883.57030149
B_ALL	431222.30373973	4489531.79771698
B_ALL	429224.99230007	4490062.96788858
B_ALL	429357.92701293	4490213.85359266
B_ALL	429591.99114461	4490763.24920274
B_ALL	429641.32574437	4490983.79564472
B_ALL	430155.2396148	4491651.07259938
B_ALL	431360.66975701	4492088.78595036
B_ALL	431751.14988753	4491709.48582494
B_ALL	431738.09800252	4491156.47332057
B_ALL	432084.7864678	4490873.88094909
B_ALL	432381.91031928	4490898.69563695
B_ALL	432652.8002884	4490911.19736355
B_ALL	432903.47961195	4490938.67620419
B_ALL	433553.64956267	4491078.30873822
B_ALL	433875.11220821	4491097.61550089
B_ALL	434158.09255867	4491113.72130465
B_ALL	434405.5407376	4491098.11364877
B_ALL	434601.63282936	4491071.45432974
B_ALL	434741.80373837	4490981.51390033
B_ALL	435121.62178707	4490973.85447407
B_ALL	435285.41537604	4490982.79687061
B_ALL	431170.03349181	4489238.0953334
B_ALL	431792.02761581	4490511.89279702
B_ALL	431822.15847915	4490684.17709965
B_ALL	431866.26608406	4490851.66276304
B_ALL	431940.45267195	4491012.28622228
B_ALL	432089.83768097	4491077.12886413
B_ALL	432263.13697066	4491072.11917182
B_ALL	432411.51114566	4491047.81767114
B_ALL	432553.65854311	4491048.90342194
B_ALL	432821.79679286	4491140.99297838
B_ALL	433256.29595892	4491307.07313088
B_ALL	433462.1874276	4491251.20885662
B_ALL	433902.60042656	4491132.73963267
B_ALL	434137.60411549	4491121.42056992
B_ALL	430649.44099165	4485596.95534591
B_ALL	430673.6960578	4489475.00672128
B_ALL	431461.08729299	4490064.8286335
B_ALL	432062.45134643	4490677.9366969
B_ALL	432256.23905296	4490831.44504048
B_ALL	432508.01817695	4490948.5813968
B_ALL	432739.73952109	4491066.07447821
B_ALL	433109.28523612	4491223.59493364
B_ALL	433484.35685181	4491211.72583074
B_ALL	433658.7628152	4491187.1053423
B_ALL	433850.92290426	4491146.43871194
B_ALL	434050.59075673	4491133.68112017
B_ALL	434266.60107623	4491130.62935946
B_ALL	434683.97436294	4491095.97672604
B_ALL	435904.22804482	4490365.70729599
B_ALL	438233.69423402	4490164.52680677
B_ALL	435254.60494867	4487569.56571436
B_ALL	435012.51368097	4487844.68124803
B_ALL	434021.89335242	4489218.28799785
B_ALL	433752.40778384	4489591.05548148
B_ALL	433075.11590405	4490638.07469693
B_ALL	432921.83283192	4490795.4296936
B_ALL	432905.42117154	4491060.61805525
B_ALL	433344.68393915	4491144.11684846
B_ALL	433534.26670781	4491137.54888146
B_ALL	433746.52831222	4491131.84496625
B_ALL	433971.05974044	4491097.41665323
B_ALL	434338.94238319	4491098.41131356
B_ALL	436067.69268694	4490898.63323884
B_ALL	436672.90178065	4490922.71441649
B_ALL	437195.11111836	4490922.18761873
B_ALL	438543.85815815	4490844.2449929
B_ALL	438760.28968164	4490813.06157934
B_ALL	438476.14648406	4490166.0496198
B_ALL	432420.77345834	4489077.90529439
B_ALL	430550.06819536	4487518.65128347
B_ALL	430359.23833396	4485084.89962146
B_ALL	429478.68603297	4490051.00898791
B_ALL	429649.37096203	4490168.83597781
B_ALL	430265.97552801	4490537.7289842
B_ALL	430838.48652681	4490733.63630356
B_ALL	431303.28889238	4490773.68777359
B_ALL	431946.7143731	4490925.53509323
B_ALL	432169.66733585	4490926.69545789
B_ALL	432328.80739758	4490928.04115577
B_ALL	432591.47101656	4490955.3263461
B_ALL	433028.72029141	4491139.80167525
B_ALL	433487.90953815	4491166.12810912
B_ALL	434193.75610789	4491122.59040261
B_ALL	434865.15338737	4491050.79877001
B_ALL	436357.19542701	4490048.27544362
B_ALL	438322.808061	4489848.08865836
B_ALL	441133.03058348	4489692.68057359
B_ALL	441481.4934171	4489798.08727743
B_ALL	439804.68500028	4491572.13358289
B_ALL	438261.6219391	4491942.40815025
B_ALL	436896.82705077	4491184.4118754
B_ALL	434420.56969672	4490575.21595677
B_ALL	433912.01570849	4490482.43184318
B_ALL	433711.11167501	4490463.44623423
B_ALL	431976.23722499	4490334.5987927
B_ALL	431192.24786518	4490209.83656093
B_ALL	430824.19290728	4490177.17482395
B_ALL	430463.91784747	4490158.81618768
B_ALL	429587.25178401	4490083.03469492
B_ALL	429420.21071968	4490068.60875412
B_ALL	429080.2337186	4490154.48948628
B_ALL	428922.40115887	4490266.31178895
B_ALL	428769.32519231	4490376.35209467
B_ALL	428452.28233777	4491224.69164646
B_ALL	426843.84791795	4495031.45586396
B_ALL	427390.98020019	4492756.23561829
B_ALL	427677.65046082	4491985.46426233
B_ALL	429257.75840153	4490111.57338908
B_ALL	431939.835154	4490548.83229662
B_ALL	432745.50873146	4490676.61229716
B_ALL	433555.96104603	4490796.97365737
B_ALL	436402.12340085	4490974.37142818
B_ALL	436805.83645656	4491161.40866545
B_ALL	437578.25206052	4491574.82774158
B_ALL	438378.21024283	4491756.79962366
B_ALL	438553.27609461	4491848.39308373
B_ALL	438710.36802021	4491968.67604937
B_ALL	438852.24861492	4492102.52308736
B_ALL	439311.60963515	4491984.97213649
B_ALL	440315.11362692	4491420.79218802
B_ALL	438786.01805201	4485045.22629184
B_ALL	432366.05446689	4488727.57906201
B_ALL	431950.33879979	4488868.30765393
B_ALL	429585.9452288	4490539.27017116
B_ALL	429735.76598731	4491092.1643664
B_ALL	430357.54532165	4491793.37943365
B_ALL	430596.10344714	4491907.18787481
B_ALL	431827.33981289	4492249.59205331
B_ALL	431696.36961292	4492000.92518702
B_ALL	431787.31733798	4491397.24402052
B_ALL	431847.74398653	4491220.32577911
B_ALL	432018.27843877	4490962.98603677
B_ALL	432394.27022119	4491003.43133318
B_ALL	432562.42248773	4491034.83888313
B_ALL	433645.52190337	4491084.9997186
B_ALL	434083.43494847	4491073.24403773
B_ALL	434305.57379976	4491068.12942207
B_ALL	434710.08679354	4490971.97489964
B_ALL	435410.8617688	4490942.49873365
B_ALL	436081.71023535	4491017.3821179
B_ALL	436311.15337595	4491046.49709385
B_ALL	436564.3027153	4491049.07548571
B_ALL	436776.61918672	4491049.57068605
B_ALL	438113.62834814	4491083.94847269
B_ALL	438354.15538797	4491089.6512517
B_ALL	435193.38515742	4490286.55229669
B_ALL	434468.42709647	4490209.33803003
B_ALL	433124.02371387	4490081.70636657
B_ALL	432739.60922763	4489949.94398293
B_ALL	429414.21644315	4489577.57670092
B_ALL	429542.73011205	4490368.97837551
B_ALL	429770.22064535	4491227.45067848
B_ALL	429941.79349439	4491542.02014811
B_ALL	430193.26260279	4492078.32711941
B_ALL	430323.27234724	4492442.83408508
B_ALL	430944.01125712	4493740.06218886
B_ALL	431319.77917174	4494654.54478144
B_ALL	431419.72221831	4494782.73072806
B_ALL	431965.55033682	4494487.75401252
B_ALL	432281.67542212	4494224.03665361
B_ALL	432394.68281948	4493477.14364844
B_ALL	432359.83281549	4493283.41450227
B_ALL	432246.77600889	4492869.46880373
B_ALL	432081.97903148	4492340.85673343
B_ALL	431958.27772198	4491789.08528471
B_ALL	432383.975462	4491063.84842696
B_ALL	432804.91491549	4491016.45937607
B_ALL	433862.38935959	4490979.99374627
B_ALL	438583.7324565	4490441.25343235
B_ALL	441038.63193877	4487450.81649102
B_ALL	440975.27309504	4486672.23026471
B_ALL	435907.00680762	4483810.02111738
B_ALL	433547.92704962	4484863.82596864
B_ALL	431869.26588922	4486080.99045415
B_ALL	431922.26430035	4488231.55097782
B_ALL	432404.44458092	4490120.08016136
B_ALL	432592.99960361	4490892.84868979
B_ALL	432702.66946666	4491052.56322609
B_ALL	432939.63452016	4491126.57980353
B_ALL	433509.14155556	4491175.05754837
B_ALL	433705.75751732	4491174.31190182
B_ALL	433905.88410062	4491176.58301614
B_ALL	434095.22664014	4491142.11681693
B_ALL	434318.93050655	4491135.26732459
B_ALL	434889.39297319	4491076.02654489
B_ALL	435005.99864049	4491073.66012986
B_ALL	436306.88128343	4490957.55166498
B_ALL	436861.84740653	4491295.23970876
B_ALL	437013.46599983	4491396.21717305
B_ALL	437645.82377977	4491862.02224034
B_ALL	434767.34598846	4488171.85519005
B_ALL	433077.36182525	4488183.13166434
B_ALL	432728.75538834	4491036.21176403
B_ALL	434176.62745987	4491163.64577998
B_ALL	436363.77423035	4488098.31850559
B_ALL	436281.25640814	4487835.90225099
B_ALL	429531.67557515	4489729.11439733
B_ALL	428533.15798308	4490326.15885846
B_ALL	428364.02800184	4490442.72611998
B_ALL	429472.71649968	4490218.28522049
B_ALL	432194.67831198	4490790.62553463
B_ALL	432672.82836267	4490948.48737288
B_ALL	433642.95659236	4491070.22778421
B_ALL	434460.79414651	4491021.25353929
B_ALL	436760.45061631	4489870.62308015
B_ALL	437411.87753368	4489845.85907354
B_ALL	438627.55422014	4489641.05722665
B_ALL	439252.40634205	4489572.24304706
B_ALL	439334.96524871	4489641.86841306
B_ALL	439455.70868699	4490932.494939
B_ALL	439513.74824324	4490768.3909593
B_ALL	439450.04525734	4490067.88981372
B_ALL	438539.71600223	4488095.24193467
B_ALL	440455.43810978	4487084.36615893
B_ALL	440385.97760654	4487476.50694538
B_ALL	438901.59488638	4488063.60317866
B_ALL	435568.01033647	4489197.7330105
B_ALL	432555.78868529	4490387.55666116
B_ALL	432582.56153694	4490812.01827642
B_ALL	434738.58377652	4491091.15323881
B_ALL	434916.30930882	4491034.79441729
B_ALL	433700.57703253	4491145.51282851
B_ALL	438886.1831302	4488580.16860491
B_ALL	438596.64164239	4488658.95561425
B_ALL	433697.90704899	4487998.71744672
B_ALL	428651.77500221	4490313.86658699
B_ALL	428825.58683998	4490315.32320334
B_ALL	434456.85185446	4484934.78578551
B_ALL	431242.18347771	4490753.64974673
B_ALL	431294.95378388	4490676.17435848
B_ALL	431466.805282	4490466.24648942
B_ALL	431579.26580887	4490405.44844963
B_ALL	432036.42326115	4490326.81092748
B_ALL	432596.399737	4488919.12017031
B_ALL	429877.03987424	4489049.3990588
B_ALL	429702.87765429	4489046.17126998
B_ALL	428763.76260657	4490603.83815291
B_ALL	428895.36748686	4490380.72316867
B_ALL	429268.65986852	4490259.08431683
B_ALL	430517.98335637	4491099.77877482
B_ALL	432574.7039169	4491054.28674809
B_ALL	432799.58444231	4491082.44195306
B_ALL	434209.9258304	4491089.44336305
B_ALL	434881.03566765	4490994.94263022
B_ALL	436019.6787905	4491054.61227507
B_ALL	436812.38625144	4491044.23363433
B_ALL	437054.47181226	4491062.67543248
B_ALL	437399.70563177	4491072.5819996
B_ALL	437795.56681106	4491081.7470676
B_ALL	437879.13391967	4491186.64103202
B_ALL	438121.79413579	4491099.17774818
B_ALL	438042.95242127	4491028.09261572
B_ALL	438032.79944106	4490737.86823471
B_ALL	438104.55185751	4490461.37691129
B_ALL	439571.30280205	4489052.05103401
B_ALL	432945.8575258	4490845.6368762
B_ALL	431528.16386871	4493480.76618015
B_ALL	431899.01970577	4491784.53653412
B_ALL	435117.85763907	4486087.66398541
B_ALL	431838.09946476	4486138.36940858
B_ALL	431934.58467761	4484930.66044825
B_ALL	432396.66631618	4481925.04351561
B_ALL	433376.80065216	4491226.85737
B_ALL	438133.07204785	4490182.49074073
B_ALL	432237.84160999	4488987.09229947
B_ALL	429505.8573663	4489821.6543481
B_ALL	429006.45210028	4490196.68229704
B_ALL	428858.34383165	4490352.38888925
B_ALL	428631.42977702	4490752.27134024
B_ALL	428564.8228004	4490952.15734105
B_ALL	427785.03707594	4491675.06748056
B_ALL	428988.14127849	4490094.43652774
B_ALL	430083.0489614	4490389.15699806
B_ALL	433336.87763287	4490996.36915919
B_ALL	435942.79803471	4490990.40837708
B_ALL	437056.93922426	4491084.30686169
B_ALL	438709.39059677	4491238.68832088
B_ALL	439365.98835454	4491229.94268082
B_ALL	439616.37679962	4491239.82091988
B_ALL	438042.31651382	4488048.37353572
B_ALL	433060.69437945	4491234.71299827
B_ALL	433763.43171496	4491184.71400582
B_ALL	433956.79859345	4491148.85001723
B_ALL	436361.66753267	4490974.91195566
B_ALL	437247.24669797	4490987.38470082
B_ALL	440624.11135819	4490219.02320313
B_ALL	440519.45767993	4489806.6541056
B_ALL	440597.6395399	4488827.3273915
B_ALL	432033.07073099	4485907.83289657
B_ALL	431089.21146072	4484153.77769995
B_ALL	430276.42680181	4480686.63644318
B_ALL	439140.41342901	4486983.21055108
B_ALL	430912.47449798	4487887.81988029
B_ALL	429277.3594282	4489802.35043808
B_ALL	429138.24033772	4489927.81770178
B_ALL	429201.78325168	4490145.74197366
B_ALL	429542.8213357	4490582.21981147
B_ALL	438684.77286912	4490244.85501937
B_ALL	438875.25740176	4490455.41175898
B_ALL	438974.38433336	4490464.85386881
B_ALL	436575.26161389	4490103.98689294
B_ALL	436177.55068844	4490031.88924207
B_ALL	435594.8844632	4489963.46356013
B_ALL	435002.56265112	4489924.48680561
B_ALL	432510.36531783	4490053.57738943
B_ALL	432397.29991711	4490040.40191932
B_ALL	432180.56622447	4490054.88432008
B_ALL	432853.63935589	4491052.36544017
B_ALL	440811.47181187	4489712.80135964
B_ALL	440492.93230456	4488001.06001556
B_ALL	433528.36214197	4485227.0544959
B_ALL	430256.11441012	4489904.27440451
B_ALL	431001.17819191	4489390.57147267
B_ALL	431461.79156174	4489497.22202961
B_ALL	431692.60941495	4489002.23365733
B_ALL	434262.69636993	4490022.55756783
B_ALL	434603.08700175	4490101.04816318
B_ALL	434843.29116056	4490149.16435752
B_ALL	439321.05540454	4490571.01177876
B_ALL	440085.42128513	4490634.43149158
B_ALL	440800.99728058	4490770.6418311
B_ALL	440451.7076619	4490684.44171392
B_ALL	440538.5644767	4487611.05434174
B_ALL	439543.12618704	4481835.15486431
B_ALL	431585.84502389	4485363.87838694
B_ALL	427240.95879334	4492332.20529786
B_ALL	427693.24810678	4492279.7808842
B_ALL	428434.97396617	4491505.46014323
B_ALL	428510.03217014	4491037.84192361
B_ALL	428565.31381741	4490663.37148537
B_ALL	428834.88932123	4490305.52002322
B_ALL	429222.56341704	4490182.45765919
B_ALL	429673.79797518	4490356.99419071
B_ALL	429985.015556	4490509.98043538
B_ALL	430220.36883279	4490648.68922483
B_ALL	430879.44370569	4490888.05376807
B_ALL	430573.98284642	4490834.39146435
B_ALL	429961.97423618	4490618.89745863
B_ALL	429676.11217808	4490442.12222766
B_ALL	429552.57977307	4490389.97042846
B_ALL	429466.97986935	4490266.80911299
B_ALL	439838.9508263	4489578.20924137
B_ALL	439706.69020025	4489420.19436914
B_ALL	433232.00209628	4482372.81195464
B_ALL	432429.44025346	4490786.00109309
B_ALL	432712.38371446	4491082.44666766
B_ALL	432930.07096033	4491143.32158687
B_ALL	434840.03219612	4491075.74122071
B_ALL	435052.28000431	4491070.70737148
B_ALL	438597.99006203	4486229.98904594
B_ALL	438224.4067211	4485514.6640439
B_ALL	437856.81586314	4484598.40063311
B_ALL	438456.63520797	4485175.66676258
B_ALL	438185.22635481	4485884.84016031
B_ALL	433646.90220857	4490439.37787825
B_ALL	433041.30710914	4490730.30117436
B_ALL	432861.18763801	4490855.91756011
B_ALL	432724.24435378	4491094.63143575
B_ALL	432906.16246313	4491124.08011526
B_ALL	433333.64421067	4491099.81260133
B_ALL	433803.08925028	4491075.96001976
B_ALL	434042.00083396	4491061.02091567
B_ALL	434280.736076	4491059.80640834
B_ALL	434757.56033272	4491056.55923376
B_ALL	434974.21573275	4491042.635704
B_ALL	435170.15531974	4490018.39361336
B_ALL	435160.05356158	4490444.19597645
B_ALL	435222.48149998	4490654.30564023
B_ALL	435804.79929269	4491017.7416008
B_ALL	429776.02928922	4490098.16228337
B_ALL	430569.22431546	4490418.50418572
B_ALL	431201.53411173	4490627.23550011
B_ALL	432259.71743881	4490969.86127996
B_ALL	432697.38360564	4491064.41885592
B_ALL	433146.77155557	4491087.43519788
B_ALL	433829.77638568	4491099.12493038
B_ALL	436478.91276257	4490957.49866797
B_ALL	439408.32106128	4491099.06240062
B_ALL	429396.57369893	4490065.90136834
B_ALL	439379.69435041	4485750.41465294
B_ALL	438516.74035753	4486001.28767609
B_ALL	435777.23027675	4490781.8783794
B_ALL	435768.40405359	4490905.60618663
B_ALL	439383.6005151	4489681.0925766
B_ALL	428588.68608455	4490287.25318013
B_ALL	429295.93848978	4490185.58614894
B_ALL	429755.28315821	4490259.97569047
B_ALL	429983.40051329	4490288.0348478
B_ALL	430445.53247599	4490341.72760751
B_ALL	430910.74702942	4490394.99226814
B_ALL	434446.93734467	4490872.87909772
B_ALL	434683.31225923	4490908.58278118
B_ALL	435381.17167185	4491171.68282438
B_ALL	438250.82851545	4490618.35462844
B_ALL	439156.92804232	4490644.87930825
B_ALL	440032.89607072	4488979.03513986
B_ALL	438279.12303327	4488072.1764315
B_ALL	437086.09477467	4489210.42244183
B_ALL	435220.57004564	4489946.38293161
B_ALL	433612.85696171	4489297.75066335
B_ALL	433366.86068153	4488739.37228653
B_ALL	431679.42235677	4488537.9003304
B_ALL	430953.93489559	4489327.42794566
B_ALL	431081.74780457	4490510.4571224
B_ALL	431308.07258623	4490803.82893406
B_ALL	432058.55307681	4491006.37074483
B_ALL	432644.00208196	4491021.27942296
B_ALL	432847.25726415	4491047.3145177
B_ALL	436257.54859263	4490144.40741973
B_ALL	436367.5932659	4489953.56627269
B_ALL	441059.10618382	4489000.54998766
B_ALL	439734.17087617	4489656.56311794
B_ALL	435259.19542634	4486045.29185869
B_ALL	429207.99807436	4490028.12378867
B_ALL	429380.2204328	4490092.67772003
B_ALL	429565.09886686	4490139.78087722
B_ALL	429768.1106196	4490186.50379801
B_ALL	430246.62657769	4490270.94123466
B_ALL	432635.84445229	4490912.3833517
B_ALL	432850.85973527	4490975.35519132
B_ALL	432989.23719578	4491115.07967478
B_ALL	433172.33986634	4491195.34750659
B_ALL	434007.55553657	4491183.45211321
B_ALL	434214.18759632	4491182.42652373
B_ALL	434609.48767389	4491137.78490462
B_ALL	434795.31131623	4491081.86391267
B_ALL	435185.7132952	4491047.51256597
B_ALL	435990.4965479	4490211.56737491
B_ALL	436177.85924367	4490301.01871901
B_ALL	436385.57618808	4490283.88206509
B_ALL	436595.17059787	4490289.66226686
B_ALL	437513.36458548	4490222.20497473
B_ALL	437731.88983792	4490305.75807155
B_ALL	438742.17560813	4490580.88941379
B_ALL	439522.35974897	4490632.38833914
B_ALL	440035.32576995	4490763.62068198
B_ALL	440290.09687027	4490827.23989464
B_ALL	440735.40578904	4490939.80120205
B_ALL	439003.93695391	4487504.4098349
B_ALL	436051.38951696	4483068.53917845
B_ALL	434781.54248134	4488620.18585956
B_ALL	435092.93745861	4489833.49893492
B_ALL	435227.46374738	4490215.57681129
B_ALL	435406.64522875	4490810.41593295
B_ALL	435874.48388829	4490999.19304762
B_ALL	436037.39930301	4490991.18748973
B_ALL	436215.78315908	4490917.5565942
B_ALL	436515.07028905	4490901.30610752
B_ALL	436745.30119696	4490984.63753059
B_ALL	438733.97799314	4489778.89746816
B_ALL	437217.08217987	4489806.22925174
B_ALL	432242.30747556	4490104.75582541
B_ALL	431703.82253951	4490120.07878953
B_ALL	430431.34599195	4490353.8633047
B_ALL	429882.62391109	4490309.52687828
B_ALL	429501.00071764	4490250.95747602
B_ALL	429028.39311121	4490206.88579279
B_ALL	428861.27223016	4490251.67155898
B_ALL	428699.72592723	4490318.17223231
B_ALL	428538.51433198	4490385.98527497
B_ALL	428380.64929295	4490462.79560439
B_ALL	428343.67729827	4491659.97238088
B_ALL	428350.79636087	4491478.57679147
B_ALL	428507.46249619	4490847.51378472
B_ALL	428693.87050686	4490499.22918028
B_ALL	432053.22345205	4492178.85923306
B_ALL	431965.91052288	4491677.71929436
B_ALL	432670.93058465	4490876.614814
B_ALL	433739.49277858	4490685.79448672
B_ALL	433960.72058871	4490684.6697227
B_ALL	434640.12300859	4490644.24747324
B_ALL	435315.60168764	4490649.87784522
B_ALL	435756.00472607	4490683.69992144
B_ALL	436399.5244274	4490691.24831335
B_ALL	436823.16636097	4490693.46310733
B_ALL	439790.64170771	4490829.33874517
B_ALL	440692.93108431	4490878.29980982
B_ALL	436670.77938277	4489744.96896906
B_ALL	433455.38300457	4488687.91749197
B_ALL	432761.33791533	4490024.51287929
B_ALL	432310.3773082	4490930.19036486
B_ALL	432068.74436477	4492152.88726743
B_ALL	432288.44849103	4491187.83788066
B_ALL	433721.93769475	4491057.96873229
B_ALL	434282.67356995	4491073.53261856
B_ALL	435750.06676517	4491088.27830842
B_ALL	436052.77135778	4491088.29101401
B_ALL	436911.82672799	4491118.937353
B_ALL	437535.13883298	4490790.15349196
B_ALL	429298.92157002	4489874.34340293
B_ALL	428735.95937634	4490523.6805864
B_ALL	428620.80922787	4490736.22878367
B_ALL	428543.66130077	4490965.38710313
B_ALL	428417.431541	4491425.40988061
B_ALL	428061.06043103	4492088.76265018
B_ALL	427869.91093203	4492458.05709314
B_ALL	427502.56285798	4492939.48296712
B_ALL	426992.57163496	4493923.38575346
B_ALL	437242.22400366	4490552.40034737
B_ALL	435386.88983301	4491055.28559494
B_ALL	435633.92083474	4490506.68616317
B_ALL	435713.8706738	4490329.1771675
B_ALL	440610.16313208	4490761.28189131
B_ALL	438198.35185939	4489445.59978507
B_ALL	434366.50016835	4489444.02680922
B_ALL	433230.78557551	4489528.78489781
B_ALL	430364.66690845	4489511.53127359
B_ALL	429472.43829135	4489453.16762445
B_ALL	428857.93473246	4489555.63402771
B_ALL	429398.31849483	4489280.57285996
B_ALL	431708.18969329	4490084.70803152
B_ALL	432442.55929794	4490309.480398
B_ALL	433321.79877255	4490614.60354192
B_ALL	433780.42305981	4490690.53002659
B_ALL	435046.39397597	4491073.55009157
B_ALL	435979.87578975	4490938.5691905
B_ALL	436207.56138043	4490966.77494515
B_ALL	437164.01004752	4491046.83604554
B_ALL	438992.21160411	4491093.9226354
B_ALL	429405.09499068	4489691.44423236
B_ALL	429260.94655126	4489822.11164578
B_ALL	428519.5333419	4490498.05991297
B_ALL	428656.70371604	4490363.9548149
B_ALL	428783.2360197	4490236.76519902
B_ALL	429257.71579739	4490170.6883697
B_ALL	429422.36135225	4490169.14733727
B_ALL	429766.40306731	4490250.86376439
B_ALL	430803.10937805	4490536.03885082
B_ALL	430936.37594331	4491847.99337601
B_ALL	430804.13955977	4491939.31956229
B_ALL	430817.01624054	4491918.58024369
B_ALL	432021.60164963	4491252.02253619
B_ALL	432988.26374447	4491018.59662574
B_ALL	438494.82581273	4487612.87396378
B_ALL	435489.77656268	4483727.94193089
B_ALL	431440.10728348	4490352.63672697
B_ALL	431661.19748861	4490373.95385202
B_ALL	432315.72612564	4490466.33853565
B_ALL	432533.95171284	4490523.16837979
B_ALL	432969.1084526	4490575.29748841
B_ALL	433179.19992272	4490639.23503826
B_ALL	434916.02936139	4491005.97044295
B_ALL	435123.7988936	4491032.42812342
B_ALL	435777.87290134	4490979.27467546
B_ALL	437145.0884175	4490125.98929279
B_ALL	437667.07018083	4490005.88581426
B_ALL	438284.84407878	4490082.77992051
B_ALL	438940.32948012	4490175.32724254
B_ALL	437140.56903707	4489757.2419056
B_ALL	430106.58704793	4489239.86716806
B_ALL	430021.13265983	4490004.26082978
B_ALL	430003.90362847	4490263.16564314
B_ALL	429935.55781032	4490510.47278812
B_ALL	429753.89249846	4491537.68398799
B_ALL	432029.39474515	4491397.80623834
B_ALL	434734.09842281	4491056.19694213
B_ALL	435123.71246661	4489665.6792817
B_ALL	430871.09404579	4489217.31747639
B_ALL	430679.91542338	4489272.01759732
B_ALL	430317.79500451	4489395.19181702
B_ALL	428620.67690134	4490283.42037768
B_ALL	428448.23004752	4490363.6906442
B_ALL	428285.12659196	4490458.05599572
B_ALL	426962.42424792	4492250.48559656
B_ALL	426933.34358178	4492440.2593283
B_ALL	426862.31681303	4493017.04347884
B_ALL	426838.93731457	4493210.27931576
B_ALL	426756.49467057	4494736.69050301
B_ALL	427800.53321844	4492896.14125727
B_ALL	427998.2886041	4492153.18270515
B_ALL	428392.34494653	4491489.32507947
B_ALL	428502.49941074	4491017.45240133
B_ALL	428705.46189213	4490630.17940689
B_ALL	428939.75161408	4490266.94670632
B_ALL	429147.06561873	4489885.61020499
B_ALL	434913.96877879	4490555.19664845
B_ALL	440752.42542781	4490841.16638439
B_ALL	440751.81245751	4486011.59358434
B_ALL	436288.37240569	4483831.98567119
B_ALL	433597.36790123	4488103.29496266
B_ALL	432747.82150941	4491065.26649911
B_ALL	433126.834642	4491276.80111515
B_ALL	433994.98551632	4491171.02970231
B_ALL	434224.48501167	4491142.38058427
B_ALL	434710.91820725	4491087.19891927
B_ALL	435196.62299884	4491067.50690338
B_ALL	438157.04801411	4491231.24562813
B_ALL	437626.37361697	4491186.5457627
B_ALL	433906.44768644	4490342.58254192
B_ALL	433314.1634529	4490305.88003082
B_ALL	431538.76326196	4490254.38242445
B_ALL	431342.00734079	4490240.40972967
B_ALL	430746.85802938	4490231.2841925
B_ALL	429818.43016587	4490470.45530741
B_ALL	429597.10356307	4491074.76916309
B_ALL	429539.09374507	4490874.94339069
B_ALL	429486.06968732	4490670.6138343
B_ALL	429359.63821597	4490263.40504039
B_ALL	429208.69622219	4490151.04534238
B_ALL	429076.29596539	4489979.92809216
B_ALL	428028.5611032	4491704.68486173
B_ALL	428388.57619645	4491524.68317137
B_ALL	428403.74670971	4491323.70704057
B_ALL	428610.43849832	4490778.90778884
B_ALL	428750.43154106	4490391.69970661
B_ALL	429085.5740282	4490168.29384704
B_ALL	429268.23339958	4490139.2680478
B_ALL	432763.3771098	4491092.9758069
B_ALL	434124.97422532	4491114.25572346
B_ALL	435660.83873001	4490986.41536698
B_ALL	439399.71559508	4490894.0559471
B_ALL	439929.22221932	4490866.07280998
B_ALL	440163.56833321	4487465.53883913
B_ALL	440358.79038762	4478838.49374368
B_ALL	440616.88809869	4478696.60422076
B_ALL	441018.86195631	4478786.97414911
B_ALL	436083.95812676	4487263.70819776
B_ALL	436544.12102491	4487638.24456803
B_ALL	431661.10128059	4490856.7874051
B_ALL	431642.86010205	4491059.92308023
B_ALL	431679.27320464	4491466.95018953
B_ALL	431703.63594189	4491628.49337443
B_ALL	432230.71866682	4491347.2438511
B_ALL	432540.85630849	4491097.39545145
B_ALL	432744.52814849	4491097.42603827
B_ALL	434555.63849756	4491134.59119085
B_ALL	434745.51291674	4491105.35694064
B_ALL	435578.58931914	4491108.63722811
B_ALL	435703.70009209	4491082.1645665
B_ALL	435916.67571563	4491047.91329413
B_ALL	436367.26611526	4491049.74929677
B_ALL	436593.65682069	4491063.13662841
B_ALL	437256.38683521	4491152.76555508
B_ALL	439999.88483739	4481517.2421652
B_ALL	437077.63807479	4482762.05390779
B_ALL	433019.31868152	4486437.65452654
B_ALL	433941.33819622	4489971.21425027
B_ALL	436280.2884661	4491006.00568241
B_ALL	436880.67154496	4490996.77776681
B_ALL	437650.10342422	4491060.35127909
B_ALL	430029.20994327	4489588.94193597
B_ALL	430021.40929047	4489791.6491743
B_ALL	430030.73424713	4490367.35286446
[truncated: 969 more rows]
