# Supplementary material for: Areas of spatial overlap between common bottlenose dolphin, recreational boating, and small-scale fishery: management insights from modelling exercises
Source: PeerJ. 2023 Sep 28;11:e16111. doi: 10.7717/peerj.16111 (PMC10542390; doi:10.7717/peerj.16111)
Supplement: Supplemental Information 3 [file peerj-11-16111-s003.csv]

Gear	x_proj	y_proj
Traps	435793.967699999979232	4482695.970999999903142
Traps	433180.724600000015926	4484592.190000000409782
Traps	434848.707200000004377	4490664.382000000216067
Fishnet	437076.746700000017881	4481390.423999999649823
Fishnet	436599.732699999934994	4482811.330000000074506
Fishnet	433245.767700000025798	4485087.759999999776483
Non Determined	438491.827099999994971	4482927.307000000029802
Non Determined	437182.581799999985378	4481681.458999999798834
Non Determined	430085.313599999994040	4487164.722000000067055
Non Determined	427949.341599999985192	4489226.097000000067055
Traps	434795.682600000000093	4490611.398000000044703
Traps	436280.814300000027288	4490655.618999999947846
Traps	436040.150199999974575	4490334.756000000052154
Traps	436300.921499999996740	4490412.620000000111759
Fishnet	433362.213899999973364	4485824.413999999873340
Fishnet	435429.248699999996461	4486519.395999999716878
Non Determined	440467.241700000013225	4490087.094999999739230
Non Determined	429744.820200000016484	4489638.771999999880791
Non Determined	440469.970199999981560	4490138.202999999746680
Traps	433041.092699999979232	4486998.773000000044703
Traps	440583.765199999965262	4490019.991000000387430
Traps	434057.970600000000559	4487286.798000000417233
Traps	433759.930899999977555	4487400.518000000156462
Fishnet	433969.337100000062492	4486477.803000000305474
Non Determined	433509.502700000011828	4485049.315000000409782
Traps	440651.167799999995623	4490164.328999999910593
Traps	433509.632900000084192	4488179.481999999843538
Traps	432816.411199999973178	4487096.975999999791384
Traps	434363.504799999995157	4487684.548000000417233
Traps	440520.780700000002980	4490105.202999999746680
Traps	440330.065699999977369	4490258.411999999545515
Traps	440636.231099999975413	4490173.417000000365078
Traps	440467.811400000005960	4490691.031000000424683
Traps	440572.188499999989290	4491171.224000000394881
Traps	440274.116500000003725	4490852.881000000052154
Traps	433774.107299999974202	4488319.802000000141561
Traps	427753.580100000021048	4490166.569000000134110
Traps	440684.853200000012293	4490190.002000000327826
Traps	438542.749100000015460	4483224.246000000275671
Fishnet	433984.071899999980815	4487305.158999999985099
Non Determined	440433.285199999983888	4490224.908999999985099
Traps	440202.423400000086986	4490959.491999999620020
Fishnet	433753.422000000020489	4486634.854000000283122
Non Determined	433468.879299999971408	4485913.356999999843538
Traps	440665.646799999987707	4490155.672000000253320
Traps	440261.381700000027195	4489391.065999999642372
Fishnet	433248.343400000012480	4485936.260999999940395
Non Determined	439670.216499999980442	4489256.809999999590218
Traps	433938.032999999995809	4487773.765999999828637
Traps	440236.214099999982864	4491024.214999999850988
Traps	436220.658600000024308	4487992.665000000037253
Fishnet	440536.435600000026170	4487751.962000000290573
Fishnet	438853.161499999987427	4482659.440000000409782
Fishnet	427584.961899999994785	4491286.567999999970198
Traps	440925.679300000017975	4489710.593000000342727
Traps	440511.844900000025518	4487847.224000000394881
Traps	433148.560899999982212	4486054.906000000424683
Traps	435917.196799999976065	4488979.701000000350177
Traps	440219.027100000006612	4490799.234000000171363
Traps	438583.904299999994691	4483818.101999999955297
Traps	433174.287399999971967	4486594.625000000000000
Traps	440269.185600000026170	4490851.190000000409782
Traps	435814.120999999984633	4490376.009999999776483
Traps	427821.447299999999814	4490924.058000000193715
Traps	440672.959399999934249	4490124.843000000342727
Traps	440379.331400000024587	4489351.173000000417233
Traps	434345.139399999985471	4487854.828999999910593
Traps	435807.760400000028312	4488703.730999999679625
Traps	428349.509900000062771	4490988.000000000000000
Traps	440222.068299999984447	4489876.219999999739230
Traps	435849.764499999990221	4489099.820000000298023
Traps	440453.666399999987334	4490930.646999999880791
Fishnet	440554.743399999977555	4487657.467000000178814
Traps	440429.642999999981839	4490944.331000000238419
Traps	431440.868099999963306	4490389.086000000126660
Traps	431570.385300000023562	4490455.423000000417233
Fishnet	434278.003599999996368	4488133.588000000454485
Fishnet	433529.266599999973550	4488157.059999999590218
Traps	435960.534500000008848	4488765.347000000067055
Traps	440603.074099999968894	4490431.580000000074506
Traps	428867.514499999990221	4490293.792000000365078
Traps	431495.031299999973271	4490560.097000000067055
Fishnet	433405.708900000026915	4487523.711000000126660
Traps	430213.739999999990687	4489323.279000000096858
Traps	429600.071699999971315	4490829.182000000029802
Fishnet	441072.236800000013318	4489058.973000000230968
Fishnet	440173.463999999978114	4491443.933000000193715
Non Determined	431892.145900000003166	4487287.036000000312924
Fishnet	440775.262099999992643	4489885.178999999538064
Fishnet	438657.988799999991897	4483196.325000000186265
Fishnet	436127.417100000020582	4484904.434999999590218
Fishnet	433704.711599999980535	4486674.376000000163913
Fishnet	432127.718099999998230	4487289.896999999880791
Fishnet	431491.512300000002142	4490117.466000000014901
Non Determined	431491.859500000020489	4490428.024000000208616
Traps	440381.057400000048801	4488118.177000000141561
Traps	428325.141400000022259	4491657.480000000447035
Fishnet	431319.364799999981187	4489228.521999999880791
Traps	434300.331000000005588	4487663.627999999560416
Traps	431607.673799999989569	4489836.600999999791384
Fishnet	434514.888700000010431	4487281.175999999977648
Fishnet	431681.748899999947753	4488753.269000000320375
Fishnet	439939.500100000004750	4490405.610999999567866
Non Determined	431626.587500000023283	4488677.110999999567866
Traps	431317.324399999983143	4492348.020999999716878
Fishnet	430494.121199999994133	4486300.825000000186265
Fishnet	431492.784600000013597	4490242.084999999962747
Non Determined	438620.555800000031013	4492176.492999999783933
Traps	435666.124599999981001	4489491.327999999746680
Traps	429041.063000000023749	4484640.067999999970198
Traps	441112.098200000007637	4489683.242999999783933
Traps	428375.917000000015832	4491646.476999999955297
Traps	427842.714900000020862	4492451.239000000059605
Fishnet	434588.526200000022072	4487701.173000000417233
Fishnet	430434.142099999997299	4486313.618999999947846
Fishnet	431596.271200000017416	4489891.036999999545515
Fishnet	427870.212100000004284	4492504.578999999910593
Traps	440050.550199999997858	4490191.091000000014901
Non Determined	437490.477799999993294	4486434.501000000163913
Traps	435520.218199999944773	4487212.029000000096858
Fishnet	440779.119300000020303	4489821.271999999880791
Fishnet	432654.132500000006985	4490255.561999999918044
Non Determined	440901.009499999985565	4490281.082000000402331
Non Determined	436925.401599999982864	4485318.917000000365078
Traps	434077.721100000024308	4491088.303000000305474
Traps	439897.550199999997858	4490049.326999999582767
Fishnet	436621.792499999981374	4484047.411000000312924
Fishnet	433452.944399999978486	4486094.970999999903142
Fishnet	430140.988000000012107	4488985.734000000171363
Non Determined	439817.525499999988824	4489038.913999999873340
Traps	440321.625600000028498	4489917.480999999679625
Traps	429917.397899999981746	4485321.961000000126660
Traps	429561.942600000009406	4485238.934999999590218
Traps	429576.704900000011548	4488469.885999999940395
Traps	432749.360099999990780	4491073.003999999724329
Traps	439935.661100000026636	4490004.637000000104308
Traps	440310.141100000008009	4489938.526999999769032
Traps	438383.595099999976810	4483809.236999999731779
Traps	440103.039500000013504	4490922.298999999649823
Fishnet	431619.748000000021420	4490184.447999999858439
Non Determined	440579.515799999993760	4487684.775000000372529
Non Determined	440445.769700000004377	4486944.742999999783933
Traps	440855.175500000012107	4489597.421000000089407
Fishnet	432947.054799999983516	4485071.006000000052154
Non Determined	435394.543200000014622	4482259.847000000067055
Non Determined	431852.748100000026170	4486297.134999999776483
Traps	440850.208500000007916	4490197.212000000290573
Traps	440689.195400000025984	4489764.139000000432134
Traps	431768.250300000014249	4490042.834999999962747
Fishnet	434207.800600000016857	4488309.388000000268221
Traps	440339.775199999974575	4490758.061999999918044
Traps	431543.246699999959674	4492009.569000000134110
Fishnet	434615.666299999982584	4487774.191999999806285
Fishnet	429601.968400000012480	4488989.860000000335276
Non Determined	435490.422299999976531	4487363.265999999828637
Traps	440514.470900000014808	4490648.741000000387430
Traps	440034.959399999934249	4490337.654000000096858
Traps	433555.876700000022538	4488081.807000000029802
Fishnet	436660.370600000023842	4484182.913999999873340
Non Determined	439808.918599999975413	4488749.728000000119209
Non Determined	431862.810900000040419	4486315.978000000119209
Traps	440694.014599999994971	4489761.514000000432134
Traps	440681.201100000005681	4489052.264000000432134
Traps	440390.104200000001583	4488124.814000000245869
Traps	432622.709199999982957	4490441.031999999657273
Traps	440624.063599999994040	4490187.173999999649823
Traps	432751.977699999988545	4485085.479000000283122
Traps	436098.083400000003166	4490487.723000000230968
Fishnet	436605.984999999986030	4484087.900000000372529
Fishnet	439732.168399999965914	4489538.697999999858439
Fishnet	437482.176999999966938	4487024.648000000044703
Non Determined	440503.198600000003353	4489640.219999999739230
Non Determined	440005.851599999994505	4488821.584999999962747
Traps	440705.628000000026077	4490167.218000000342727
Traps	432709.213500000070781	4490406.259999999776483
Traps	440677.153799999970943	4490416.661000000312924
Traps	440244.054000000003725	4490118.952999999746680
Traps	429578.728899999929126	4488630.973000000230968
Fishnet	434334.522300000069663	4487710.697999999858439
Fishnet	433614.429000000003725	4487971.935999999754131
Fishnet	439850.066400000010617	4490102.105000000447035
Fishnet	440489.112000000022817	4490520.967000000178814
Traps	440879.023400000005495	4489594.077999999746680
Traps	437980.344900000025518	4488171.273000000044703
Traps	429921.912699999986216	4488880.110999999567866
Traps	434688.462999999988824	4490573.014000000432134
Traps	440555.922000000020489	4490510.235999999567866
Traps	439647.874100000015460	4489491.972000000067055
Traps	436021.878199999977369	4489916.242999999783933
Fishnet	439841.502900000021327	4488736.271999999880791
Fishnet	430046.985999999975320	4489031.463999999687076
Fishnet	439562.122499999997672	4489929.541000000201166
Non Determined	439116.577199999999721	4488525.173999999649823
Traps	440797.725500000000466	4490193.050999999977648
Traps	440715.384599999990314	4489792.040000000037253
Traps	440496.565300000016578	4489395.810999999754131
Traps	434609.213500000070781	4490662.235000000335276
Traps	440527.273199999995995	4490642.638000000268221
Traps	436357.996900000027381	4490244.515999999828637
Traps	435342.210699999995995	4490163.423000000417233
Traps	431317.297399999981280	4491994.712000000290573
Fishnet	429860.142799999972340	4488792.201999999582767
Fishnet	431701.934899999992922	4491009.730999999679625
Traps	440661.130500000028405	4490077.696999999694526
Traps	440209.238600000040606	4489107.680999999865890
Traps	431747.179899999988265	4486789.758999999612570
Traps	429344.913899999985006	4490118.945000000298023
Traps	433667.934300000022631	4491081.440999999642372
Traps	435673.443099999974947	4490834.469999999739230
Traps	436073.550199999997858	4490476.814000000245869
Fishnet	439814.259199999971315	4489098.583999999798834
Fishnet	436778.509199999971315	4483940.997000000439584
Fishnet	435489.021400000026915	4481519.400999999605119
Fishnet	430394.214600000006612	4487886.093000000342727
Fishnet	431716.320899999991525	4490744.947999999858439
Non Determined	433678.674200000008568	4491060.344999999739230
Non Determined	439224.981900000013411	4491134.525999999605119
Traps	440237.719700000016019	4489702.069000000134110
Traps	436599.631200000003446	4490593.174999999813735
Fishnet	426221.822600000072271	4492147.355000000447035
Fishnet	431636.241099999984726	4490777.542000000365078
Traps	440192.390900000056718	4490764.061999999918044
Traps	439671.944000000017695	4490672.610999999567866
Traps	436161.930400000012014	4490040.137000000104308
Traps	426671.083400000003166	4488683.662999999709427
Traps	426676.416199999919627	4492276.639999999664724
Traps	436101.848999999987427	4490397.964999999850988
Traps	440117.418200000014622	4490040.542999999597669
Traps	440327.436600000015460	4490205.646999999880791
Fishnet	430180.586000000010245	4487844.373999999836087
Fishnet	426409.988499999977648	4488112.251000000163913
Non Determined	439782.021300000022165	4490609.760999999940395
Non Determined	428308.719500000006519	4491775.961000000126660
Traps	440283.068399999989197	4490741.720999999903142
Traps	436627.336499999975786	4490463.928000000305474
Traps	437189.095600000000559	4490410.111999999731779
Traps	439600.405499999993481	4490786.093000000342727
Traps	440125.021799999987707	4490838.277999999932945
Fishnet	440809.922800000000279	4486254.429999999701977
Fishnet	442340.696100000001024	4478849.791000000201166
Fishnet	439574.737399999983609	4481046.689000000245869
Fishnet	438215.409999999974389	4483949.822999999858439
Traps	440551.853799999982584	4489704.109000000171363
Traps	440330.530299999983981	4489099.099000000394881
Traps	440451.062399999995250	4488109.281999999657273
Traps	440529.475900000019465	4487721.313000000081956
Traps	441692.788799999980256	4479334.344999999739230
Traps	436129.045099999988452	4490432.252999999560416
Fishnet	438806.115400000009686	4482773.332000000402331
Traps	440200.754599999985658	4489742.282999999821186
Traps	439820.146000000007916	4489029.421000000089407
Traps	436280.584199999982957	4490012.305999999865890
Fishnet	434211.128299999982119	4487602.042999999597669
Fishnet	431944.741900000022724	4492061.313000000081956
Non Determined	435461.209299999987707	4487223.713999999687076
Traps	440665.299600000027567	4490169.128999999724329
Traps	440406.376999999978580	4489597.029000000096858
Traps	439856.175800000026356	4488784.025999999605119
Traps	434638.143400000000838	4490722.007000000216067
Traps	435332.069599999987986	4490763.366000000387430
Traps	435601.060500000021420	4490799.559999999590218
Traps	436104.920999999972992	4490775.593000000342727
Traps	439845.822299999999814	4491018.839999999850988
Traps	439872.645000000018626	4490482.951000000350177
Traps	439968.398300000000745	4491103.167000000365078
Traps	440578.509399999980815	4490453.269000000320375
Traps	440086.034700000018347	4490029.667000000365078
Traps	428419.486399999994319	4490046.200000000186265
Traps	436072.352699999988545	4490708.002999999560416
Traps	437228.510499999974854	4490332.746000000275671
Traps	439623.980900000024121	4489924.656999999657273
Fishnet	435003.759399999980815	4488159.203999999910593
Fishnet	431820.944799999997485	4490653.882000000216067
Non Determined	440360.441400000010617	4490749.541000000201166
Traps	440537.033700000029057	4490466.839999999850988
Traps	440359.575499999977183	4490216.173999999649823
Traps	440095.791399999987334	4490016.264000000432134
Traps	430253.443900000071153	4493124.780000000260770
Traps	431819.898199999995995	4492118.581000000238419
Traps	431668.647899999981746	4491850.578999999910593
Traps	435167.444600000046194	4490420.944000000134110
Traps	436044.801800000073854	4490425.362999999895692
Traps	437170.162899999995716	4490462.377999999560416
Traps	439930.349799999967217	4490429.885999999940395
Traps	434984.700799999991432	4488170.730999999679625
Traps	434758.514199999975972	4490470.428999999538064
Fishnet	439569.617099999974016	4490211.663999999873340
Fishnet	435938.526200000022072	4488779.689000000245869
Fishnet	427788.300700000021607	4490053.224000000394881
Traps	440625.329400000046007	4490069.821999999694526
Traps	440414.383900000015274	4489624.758000000379980
Traps	439864.373900000005960	4488968.992999999783933
Traps	439774.106800000008661	4488896.996000000275671
Traps	440066.098600000026636	4490088.641999999992549
Traps	440531.343500000017229	4490398.430999999865890
Traps	430062.238200000021607	4489048.004999999888241
Traps	428418.943000000028405	4489930.394999999552965
Traps	428211.858999999996740	4490003.549999999813735
Traps	431729.294899999978952	4490742.866000000387430
Traps	437318.421600000001490	4490585.991999999620020
Fishnet	436696.054999999993015	4490447.777999999932945
Fishnet	427769.493800000054762	4489993.127999999560416
Fishnet	431584.670599999953993	4490655.803999999538064
Non Determined	437174.421399999991991	4490598.946000000461936
Non Determined	436111.030599999998230	4490194.018000000156462
Non Determined	434164.748599999991711	4488424.458999999798834
Traps	440619.967799999983981	4490303.803000000305474
Traps	440329.006600000022445	4489963.674999999813735
Traps	435937.615800000028685	4488700.922000000253320
Traps	430478.268400000000838	4489791.099999999627471
Traps	427339.052499999990687	4491273.746000000275671
Traps	437083.346900000004098	4490988.961000000126660
Traps	440127.288300000014715	4490771.461000000126660
Fishnet	434476.511600000027101	4487393.067999999970198
Fishnet	430286.515499999979511	4488694.635999999940395
Non Determined	437735.978300000017043	4489980.242999999783933
Non Determined	439581.732699999934994	4489927.139999999664724
Traps	440515.109699999971781	4490335.558000000193715
Traps	427483.738399999972899	4489913.485000000335276
Traps	439689.019399999990128	4489560.828999999910593
Traps	435393.510699999926146	4487214.873999999836087
Traps	429619.087400000018533	4489149.269000000320375
Traps	440479.713999999978114	4490485.059999999590218
Traps	440065.795900000026450	4490285.894999999552965
Traps	435556.351699999999255	4490491.974999999627471
Traps	435989.971699999936391	4490243.849999999627471
Traps	440072.278200000000652	4489991.283999999985099
Traps	440502.416099999914877	4490221.015999999828637
Fishnet	439851.969199999992270	4491176.552000000141561
Non Determined	437074.541199999977835	4490910.781999999657273
Traps	434331.663500000024214	4487291.243999999947846
Traps	430090.063800000003539	4489172.458999999798834
Traps	437250.247700000007171	4490640.709999999962747
Traps	440243.647300000011455	4490683.780000000260770
Traps	440297.420600000012200	4490654.495000000111759
Traps	439673.914199999999255	4490360.839999999850988
Traps	437751.243000000016764	4487950.946000000461936
Traps	434701.298400000028778	4490639.273000000044703
Traps	435098.435400000016671	4490294.095999999903142
Traps	436100.534700000018347	4490804.466000000014901
Non Determined	441710.886600000027101	4483900.362999999895692
Non Determined	431930.258299999986775	4490509.531999999657273
Traps	441088.349300000001676	4489433.963000000454485
Traps	433274.604699999967124	4485949.294999999925494
Traps	435906.717999999993481	4490465.526999999769032
Traps	436095.183900000003632	4490058.163999999873340
Traps	439455.467200000013690	4489630.682000000029802
Traps	440039.650699999998324	4489695.870000000111759
Traps	440368.426700000010896	4489738.799999999813735
Fishnet	436029.599600000015926	4484880.400000000372529
Fishnet	434318.634499999985565	4487726.804999999701977
Fishnet	436013.106099999975413	4490534.995000000111759
Fishnet	431376.992100000032224	4484683.097000000067055
Fishnet	433824.487800000002608	4487440.885999999940395
Traps	440807.653400000010151	4489805.794999999925494
Traps	440623.910600000002887	4489317.288999999873340
Traps	440426.128800000005867	4488105.247000000439584
Traps	434791.121500000008382	4490846.962000000290573
Traps	437141.273400000005495	4490448.013000000268221
Traps	439550.331599999975879	4490857.270999999716878
Traps	440151.054300000017975	4490794.671000000089407
Traps	440576.849500000011176	4490153.158999999985099
Traps	439879.953399999998510	4488924.968000000342727
Traps	435333.146000000007916	4490252.390999999828637
Traps	436911.751099999994040	4490932.180999999865890
Traps	439599.417399999976624	4490763.974999999627471
Fishnet	427452.867499999993015	4489961.809000000357628
Fishnet	438111.614599999971688	4486144.548000000417233
Fishnet	433591.455000000016298	4488031.514000000432134
Traps	440467.506099999998696	4490524.758999999612570
Traps	437044.647500000020955	4491051.294999999925494
Traps	440692.476800000004005	4490109.027999999932945
Traps	440519.160700000007637	4489699.084999999962747
Traps	440297.101499999989755	4489126.666000000201166
Traps	436999.742299999983516	4491003.029000000096858
Traps	439931.963000000047032	4491015.178000000305474
Fishnet	431876.072199999995064	4488383.027999999932945
Fishnet	429955.886200000008103	4489238.024000000208616
Fishnet	427840.094699999957811	4490599.030000000260770
Fishnet	427418.019199999980628	4490378.092000000178814
Fishnet	439837.449800000002142	4491141.144000000320375
Fishnet	433410.931400000001304	4488086.066999999806285
Fishnet	431983.570699999982025	4488407.934000000357628
Non Determined	435801.597899999993388	4488906.526999999769032
Non Determined	434464.686500000010710	4486085.188000000081956
Traps	440287.009499999985565	4490651.674999999813735
Traps	428338.383399999991525	4489784.029000000096858
Traps	426701.633299999986775	4491607.859000000171363
Traps	435782.224999999976717	4490928.461000000126660
Traps	436972.675899999972899	4490872.533999999985099
Traps	440677.949499999987893	4490464.071000000461936
Traps	439812.218899999919813	4489068.247999999672174
Traps	435890.563700000056997	4491043.010999999940395
Traps	439863.791700000001583	4491020.974999999627471
Fishnet	440371.347499999974389	4489638.956000000238419
Fishnet	428374.008900000015274	4489826.648000000044703
Fishnet	440071.752600000007078	4489477.044999999925494
Non Determined	437163.754200000024866	4490324.154000000096858
Non Determined	439687.468099999998230	4490938.209999999962747
Non Determined	441232.807800000009593	4489664.036000000312924
Traps	440606.151300000026822	4490162.118999999947846
Traps	436270.949800000002142	4490497.726999999955297
Traps	437287.586100000014994	4490459.082999999634922
Traps	436164.780499999993481	4490105.330000000074506
Traps	429083.871199999994133	4490108.618999999947846
Traps	429583.212100000004284	4491630.277999999932945
Traps	429980.934199999959674	4492174.559000000357628
Traps	431630.035600000002887	4491813.387000000104308
Traps	435593.394899999955669	4490802.622000000439584
Traps	441588.417499999981374	4489700.620000000111759
Traps	441471.456400000024587	4489924.457999999634922
Fishnet	435878.077300000004470	4485360.957999999634922
Fishnet	436046.361099999980070	4490858.768000000156462
Fishnet	430628.630699999979697	4487996.296000000089407
Fishnet	435737.263900000019930	4490863.230000000447035
Non Determined	437446.827299999946263	4487489.734000000171363
Traps	440544.889699999999721	4490358.293999999761581
Traps	440141.946399999957066	4489702.957999999634922
Traps	435675.402000000001863	4491067.334999999962747
Traps	436331.268900000024587	4490653.243999999947846
Traps	440125.602100000018254	4490806.264999999664724
Traps	440581.227899999998044	4490502.338999999687076
Traps	440269.533799999975599	4489852.569000000134110
Traps	440037.165399999998044	4489536.752000000327826
Traps	439651.651100000017323	4489132.360999999567866
Traps	439134.331200000015087	4488514.934000000357628
Traps	440505.824499999987893	4489394.583999999798834
Traps	440972.161900000006426	4489495.929999999701977
Fishnet	438264.182099999976344	4483767.467000000178814
Fishnet	437918.588499999954365	4488958.036999999545515
Fishnet	439492.148500000010245	4490814.782999999821186
Non Determined	440553.707500000076834	4489292.771999999880791
Non Determined	437757.864199999952689	4491037.166000000201166
Traps	440744.508499999996275	4489788.264000000432134
Traps	436115.886300000012852	4490968.825000000186265
Traps	437004.422199999971781	4490964.002000000327826
Fishnet	435864.806299999996554	4485249.415000000037253
Traps	440609.487399999983609	4490046.332999999634922
Traps	440171.012800000025891	4489114.063000000081956
Traps	434342.301299999991897	4490596.571000000461936
Traps	436097.372299999988172	4490772.446999999694526
Traps	437042.559799999988172	4490815.770999999716878
Traps	439562.062299999932293	4490833.774000000208616
Fishnet	440988.381500000017695	4489664.048000000417233
Fishnet	433985.800400000007357	4484190.410000000149012
Fishnet	434801.147300000011455	4487526.290000000037253
Non Determined	439532.800300000002608	4490876.841000000014901
Traps	440475.655399999988731	4487728.775999999605119
Traps	435451.753900000010617	4490231.433000000193715
Traps	437011.836899999994785	4490917.741000000387430
Fishnet	438689.102599999983795	4484346.450000000186265
Fishnet	438537.719700000016019	4483202.598000000230968
Fishnet	435433.420999999972992	4480209.763000000268221
Fishnet	433862.706699999980628	4484177.262000000104308
Fishnet	434787.855400000000373	4487529.281999999657273
Traps	440647.685500000021420	4489889.877000000327826
Traps	440421.283600000024308	4489638.259999999776483
Traps	440259.990600000019185	4489128.674999999813735
Traps	440019.270900000003166	4488365.555999999865890
Fishnet	436446.996099999989383	4490721.911999999545515
Fishnet	436369.061500000010710	4490687.172000000253320
Fishnet	435342.112699999997858	4490567.989000000059605
Traps	440977.793200000014622	4489656.921000000089407
Traps	437747.315599999972619	4487919.230999999679625
Traps	436083.725399999995716	4490756.578999999910593
Traps	437168.894900000013877	4490638.705000000074506
Traps	439649.215099999972153	4490130.571000000461936
Traps	440402.011999999987893	4490053.588999999687076
Traps	441494.656299999973271	4489947.174999999813735
Traps	439384.099700000020675	4491359.569000000134110
Traps	438362.463600000017323	4491313.594999999739230
Traps	429190.957700000028126	4490178.338000000454485
Traps	440160.742800000007264	4490383.724999999627471
Fishnet	440088.667499999981374	4488330.730000000447035
Fishnet	437215.751800000027288	4490519.126000000163913
Fishnet	433163.926199999987148	4491224.053999999538064
Fishnet	440379.736800000013318	4491528.042000000365078
Non Determined	436599.623000000021420	4490446.122000000439584
Non Determined	428200.234999999927823	4490580.907999999821186
Traps	440734.404399999999441	4490194.922000000253320
Traps	440579.597599999979138	4489792.561999999918044
Traps	440328.153700000024401	4489155.140999999828637
Traps	437804.681800000020303	4487973.093000000342727
Traps	435536.964500000001863	4490378.661000000312924
Traps	435410.227399999974295	4490837.303999999538064
Traps	435562.675800000026356	4491200.855000000447035
Traps	437662.713199999998324	4490687.765999999828637
Traps	439596.219099999987520	4490227.099000000394881
Traps	440525.248599999991711	4490038.081000000238419
Traps	441475.738599999982398	4489822.604000000283122
Traps	440517.663200000009965	4490553.417000000365078
Traps	435951.734400000015739	4490351.165000000037253
Traps	435475.716499999922235	4490347.628999999724329
Traps	436503.080799999996088	4491352.430999999865890
Fishnet	429382.005799999984447	4487899.275999999605119
Traps	440541.150299999979325	4490202.553999999538064
Traps	435718.154800000018440	4490625.341000000014901
Traps	439532.060300000011921	4489526.723000000230968
Traps	440349.991500000003725	4490068.389999999664724
Fishnet	436733.762800000025891	4490532.866999999620020
Non Determined	437806.755500000028405	4487814.718000000342727
Traps	440371.716599999926984	4490195.634999999776483
Traps	439770.541700000001583	4489666.951000000350177
Traps	429592.543999999994412	4485830.503999999724329
Traps	436199.350800000014715	4490697.127000000327826
Traps	439437.580299999972340	4491384.341000000014901
Traps	438614.824599999992643	4491301.138000000268221
Traps	438379.972000000008848	4491277.151999999769032
Traps	427676.081899999990128	4492457.078999999910593
Traps	434927.858999999996740	4490643.360000000335276
Traps	440321.470900000014808	4491514.737999999895692
Fishnet	442337.582700000028126	4479494.606999999843538
Fishnet	443108.793400000082329	4481842.474000000394881
Fishnet	439659.032200000016019	4490264.229000000283122
Fishnet	433663.857799999997951	4487302.459999999962747
Non Determined	443001.550999999977648	4482559.832000000402331
Non Determined	440502.557299999985844	4481727.883000000379980
Non Determined	437983.101699999999255	4485547.247999999672174
Non Determined	434510.165299999993294	4487280.919999999925494
Traps	441061.799500000022817	4489656.851999999955297
Traps	441356.936899999971502	4488571.724000000394881
Traps	441804.918300000019372	4486697.493999999947846
Traps	442103.997800000011921	4485911.935999999754131
Traps	442919.011899999983143	4482897.388000000268221
Traps	442409.522500000020955	4479602.637000000104308
Traps	441796.371800000022631	4480639.298000000417233
Traps	438447.639099999971222	4484400.802000000141561
Traps	436128.246999999973923	4489987.656999999657273
Traps	437193.701000000000931	4491008.361999999731779
Traps	440298.602200000023004	4490560.088999999687076
Traps	435084.860000000044238	4487404.866000000387430
Traps	436235.337200000067241	4490884.097000000067055
Traps	439493.481599999999162	4490890.753999999724329
Non Determined	437220.961499999975786	4490907.036000000312924
Traps	439508.270900000003166	4490761.485000000335276
Traps	440213.183399999979883	4490216.266999999992549
Traps	439952.631600000022445	4489996.116999999620020
Traps	439856.398799999966286	4489647.296000000089407
Traps	427356.608699999982491	4490919.109000000171363
Traps	427986.913000000000466	4489965.389999999664724
Traps	435807.467400000023190	4490426.629999999888241
Traps	437069.772600000025705	4490343.081000000238419
Traps	439534.098899999982677	4490590.655000000260770
Fishnet	427379.317800000018906	4490894.480000000447035
Traps	440627.317199999990407	4489715.027999999932945
Traps	439960.164800000027753	4488394.774000000208616
Traps	437243.637400000006892	4490888.179999999701977
Traps	439524.420900000026450	4490878.685999999754131
Traps	427184.485600000014529	4490621.258000000379980
Traps	436236.300100000051316	4490809.148000000044703
Fishnet	435872.492399999988265	4485518.571999999694526
Non Determined	440244.307399999990594	4491447.087000000290573
Traps	440670.320499999972526	4489694.876000000163913
Traps	433085.218099999998230	4485923.531000000424683
Traps	430132.403500000014901	4487420.928999999538064
Traps	435902.432900000014342	4490321.970999999903142
Traps	436080.150599999993574	4490055.399000000208616
Traps	439682.971399999980349	4489940.742999999783933
Traps	435169.054699999978766	4490808.625000000000000
Traps	440488.563299999979790	4489998.576999999582767
Non Determined	437804.637099999992643	4490579.129999999888241
Traps	440540.922399999981280	4489839.189000000245869
Traps	439881.640399999974761	4489097.351999999955297
Traps	436198.428300000028685	4490924.394999999552965
Traps	437203.668599999975413	4490986.216000000014901
Traps	438338.677299999981187	4491130.553000000305474
Traps	437810.997700000007171	4490698.569000000134110
Traps	437125.390799999993760	4490575.008999999612570
Traps	436049.054899999988265	4490361.076999999582767
Traps	435467.864699999918230	4490271.815999999642372
Traps	434716.604900000034831	4490638.459999999962747
Traps	439884.821500000020023	4490607.889999999664724
Fishnet	438421.799200000008568	4483184.887000000104308
Fishnet	435052.492299999983516	4487504.986999999731779
Traps	440668.495200000004843	4488342.353000000119209
Traps	440335.722999999998137	4487588.388000000268221
Traps	438285.552199999918230	4491189.696000000461936
Traps	435146.887500000011642	4490463.515999999828637
Fishnet	438569.104999999981374	4482648.007000000216067
Fishnet	439669.717200000013690	4490124.450000000186265
Traps	435403.774600000004284	4490335.577999999746680
Traps	440400.816200000001118	4490443.037999999709427
Fishnet	428088.798799999989569	4489821.146999999880791
Non Determined	438151.274800000013784	4489122.678000000305474
Traps	440542.094199999992270	4489965.733000000007451
Traps	440202.128599999996368	4489580.779000000096858
Traps	439802.799100000003818	4489122.635999999940395
Traps	437221.644299999985378	4490974.656999999657273
Traps	439525.121999999973923	4490935.393000000156462
Traps	440386.607200000027660	4490290.925999999977648
Traps	439746.410900000017136	4489681.753999999724329
Traps	437807.892700000025798	4489029.591000000014901
Traps	436143.529900000023190	4490828.559999999590218
Traps	437207.751999999978580	4490753.161999999545515
Traps	439724.876099999994040	4490795.860999999567866
Fishnet	434993.084099999978207	4487674.303000000305474
Fishnet	434556.570999999996275	4488283.041000000201166
Fishnet	439800.857900000002701	4491287.048999999649823
Fishnet	439886.050400000007357	4490520.889999999664724
Fishnet	427964.831999999994878	4489888.735000000335276
Non Determined	436307.468300000007730	4491081.942999999970198
Traps	440171.207099999999627	4489662.257000000216067
Traps	435619.318199999979697	4491203.082999999634922
Traps	438356.703199999989010	4491271.678000000305474
Traps	439630.466299999970943	4490348.928000000305474
Non Determined	439976.191999999980908	4491114.968000000342727
Traps	440978.893900000024587	4489659.694000000134110
Fishnet	437186.704100000031758	4490952.703999999910593
Non Determined	440087.806599999952596	4488599.269999999552965
Non Determined	437665.968300000007730	4487810.040000000037253
Non Determined	435566.706599999975879	4491191.878999999724329
Non Determined	437789.637899999972433	4489283.325000000186265
Traps	440533.757499999948777	4489602.720999999903142
Traps	436235.378199999977369	4490884.747999999672174
Traps	439795.640100000018720	4490922.866999999620020
Traps	440213.920299999997951	4490425.059000000357628
Traps	439678.581899999990128	4490151.791000000201166
Traps	435388.913000000000466	4490315.739000000059605
Traps	435985.020499999984168	4490264.781999999657273
Traps	439643.910700000007637	4488927.394999999552965
Fishnet	435052.722300000023097	4487435.133999999612570
Traps	440154.161399999982677	4490396.599999999627471
Traps	439703.076999999990221	4490265.650000000372529
Traps	439531.355199999990873	4490826.383999999612570
Fishnet	434599.979300000064541	4488224.040000000037253
Fishnet	433422.354799999971874	4485927.644999999552965
Fishnet	436765.829599999997299	4490730.256000000052154
Traps	439771.021999999997206	4490680.900999999605119
Traps	427322.123599999991711	4489457.474000000394881
Traps	439778.684300000022631	4490768.600999999791384
Traps	436251.750600000028498	4490817.752999999560416
Traps	437255.579900000011548	4490714.451999999582767
Traps	440883.231000000028871	4489764.133999999612570
Traps	440828.498599999991711	4486251.947999999858439
Traps	434929.520000000018626	4490572.646999999880791
Traps	439228.302399999985937	4491006.502999999560416
Fishnet	433847.737699999997858	4483782.760999999940395
Fishnet	433020.807900000014342	4486074.046000000089407
Fishnet	435060.567800000018906	4485904.401999999769032
Non Determined	438737.542399999976624	4484434.390999999828637
Traps	440692.638000000035390	4489816.877999999560416
Traps	440434.352300000027753	4488997.675999999977648
Traps	440029.879399999976158	4488356.297000000253320
Traps	438744.267899999918882	4483371.048000000417233
Traps	439809.217899999988731	4489475.752999999560416
Traps	435585.956000000005588	4490796.620000000111759
Traps	435925.085000000020955	4490267.464999999850988
Traps	440111.514000000024680	4488208.302000000141561
Traps	441247.188100000028498	4489107.280000000260770
Traps	441612.158700000029057	4489660.080000000074506
Fishnet	438580.783600000024308	4483727.016999999992549
Fishnet	437293.810100000002421	4490638.082000000402331
Traps	441116.575799999991432	4489489.848000000230968
Traps	441137.638700000010431	4489130.707000000402331
Traps	438829.881899999978486	4482879.006000000052154
Traps	438695.917499999981374	4483361.497000000439584
Traps	438565.155700000002980	4491245.086000000126660
Traps	436653.742599999997765	4490362.913999999873340
Traps	436068.782000000006519	4490129.963000000454485
Fishnet	439548.975800000014715	4489661.104000000283122
Fishnet	441657.514199999975972	4484928.582000000402331
Fishnet	437579.440200000011828	4482945.271999999880791
Non Determined	427847.707099999999627	4491740.656999999657273
Traps	441239.460800000058953	4489646.416000000201166
Traps	441265.614100000006147	4489321.086000000126660
Traps	441501.470600000000559	4487327.731999999843538
Traps	435611.800500000012107	4490941.356999999843538
Traps	429956.517600000021048	4492304.854000000283122
Traps	428417.925999999977648	4491456.957999999634922
Traps	435465.292900000000373	4490814.411999999545515
Traps	436114.362800000002608	4490792.633000000379980
Fishnet	440317.540500000002794	4487838.512000000104308
Fishnet	437629.329499999934342	4482312.742999999783933
Fishnet	433469.077500000013970	4486548.558000000193715
Fishnet	433640.598300000012387	4487977.091000000014901
Fishnet	436175.439799999992829	4490942.057000000029802
Fishnet	436656.397600000025705	4490691.398000000044703
Non Determined	440791.754200000024866	4484743.122000000439584
Non Determined	428388.506000000052154	4491541.014000000432134
Traps	440690.843400000070687	4489775.933000000193715
Traps	440398.812800000014249	4489047.218999999575317
Traps	440327.169600000022911	4488317.504999999888241
Traps	439565.222099999955390	4491214.032999999821186
Traps	435381.358400000026450	4490359.518000000156462
Traps	434963.745400000014342	4490356.188000000081956
Traps	439238.669999999983702	4490920.377000000327826
Fishnet	439196.366800000017975	4491186.911999999545515
Traps	439755.701799999980722	4490789.843000000342727
Traps	436912.313800000003539	4490511.330000000074506
Traps	435365.581799999985378	4490314.339999999850988
Traps	435533.937600000004750	4491184.345999999903142
Fishnet	433290.209999999962747	4488064.468999999575317
Fishnet	429928.877099999925122	4492301.150000000372529
Fishnet	439188.878399999986868	4491266.640999999828637
Fishnet	427389.428499999921769	4491198.237999999895692
Fishnet	428008.655000000027940	4492187.046000000089407
Fishnet	439705.046800000010990	4490232.797000000253320
Traps	440187.214700000011362	4490684.911000000312924
Traps	435623.547499999986030	4491209.690000000409782
Traps	438579.662100000015926	4491130.033999999985099
Traps	426763.643999999971129	4493626.985000000335276
Traps	428389.389900000009220	4491473.469999999739230
Traps	434707.280399999930523	4490486.053999999538064
Traps	439368.128599999996368	4489667.940000000409782
Traps	439486.138299999991432	4489897.254999999888241
Traps	440393.941700000024866	4490228.367999999783933
Traps	439552.404399999999441	4489587.616000000387430
Traps	434818.284700000018347	4486042.716000000014901
Traps	428259.712600000028033	4489999.702999999746680
Traps	435887.536100000026636	4490242.561999999918044
Traps	439649.621600000013132	4489214.900999999605119
Traps	440886.513199999986682	4489066.750000000000000
Traps	441227.200100000016391	4489299.010999999940395
Fishnet	439294.847000000008848	4488469.475999999791384
Fishnet	434727.138900000019930	4482720.811999999918044
Non Determined	435560.811800000024959	4491206.864000000059605
Non Determined	437161.835699999995995	4490084.618999999947846
Traps	440194.648500000010245	4489516.180999999865890
Traps	439754.235600000014529	4489015.093000000342727
Traps	436138.972999999998137	4490669.300999999977648
Traps	436586.788000000000466	4490418.847000000067055
Traps	439466.914999999979045	4490273.518000000156462
Traps	441269.760000000009313	4489643.088000000454485
Traps	441361.067199999990407	4489105.463000000454485
Traps	441445.390599999984261	4488675.576999999582767
Traps	440948.842100000008941	4486989.345999999903142
Traps	440324.460499999986496	4489164.597000000067055
Traps	439573.794899999978952	4489124.905000000260770
Fishnet	436529.985099999990780	4490997.921000000089407
Fishnet	439756.059599999978673	4489398.358000000007451
Fishnet	431579.072299999999814	4491450.143000000156462
Fishnet	436583.415500000002794	4491016.997000000439584
Non Determined	440767.847599999979138	4487217.599000000394881
Non Determined	440431.756899999978486	4490213.038999999873340
Non Determined	439550.142700000025798	4489133.257000000216067
Traps	440672.153400000010151	4489741.524000000208616
Traps	439400.381799999973737	4488977.269000000320375
Traps	439255.411900000006426	4490881.524000000208616
Fishnet	434752.298599999980070	4488085.953999999910593
Fishnet	433188.728200000070501	4487418.932000000029802
Non Determined	431408.272100000001956	4487257.502999999560416
Traps	439386.424799999978859	4489692.411999999545515
Traps	431784.554000000003725	4490607.206000000238419
Traps	439683.074699999997392	4491123.177000000141561
Fishnet	440055.243100000021514	4490739.658999999985099
Fishnet	433275.011600000027101	4488012.042000000365078
Fishnet	432571.817199999990407	4490508.171000000089407
Fishnet	439660.740200000000186	4491075.252000000327826
Fishnet	434805.013900000019930	4488164.072999999858439
Fishnet	433538.226099999970756	4487530.475999999791384
Traps	428382.540500000002794	4491478.411000000312924
Traps	431646.890899999998510	4490768.865000000223517
Traps	435556.175700000021607	4490731.120000000111759
Traps	439308.155599999998230	4489862.934000000357628
Fishnet	435795.758299999986775	4482474.308000000193715
Non Determined	438948.994100000010803	4482829.574000000022352
Traps	440697.508700000005774	4488965.311999999918044
Traps	434030.738399999972899	4482832.783999999985099
Traps	434659.624399999971502	4487491.294999999925494
Traps	434872.198499999998603	4488773.769999999552965
Traps	435359.608100000012200	4490329.252000000327826
Fishnet	438900.709499999997206	4487380.384999999776483
Fishnet	436717.743799999996554	4484035.394999999552965
Fishnet	434585.679100000008475	4488081.048000000417233
Fishnet	427337.298899999994319	4490854.906000000424683
Fishnet	428093.515699999989010	4491766.104000000283122
Non Determined	435622.165900000021793	4482540.245000000111759
Non Determined	439576.396499999973457	4489788.775000000372529
Non Determined	439290.511300000012852	4489783.372999999672174
Non Determined	436176.764099999971222	4490688.024000000208616
Traps	440541.396699999982957	4489624.451999999582767
Traps	440108.322400000004563	4489082.464999999850988
Traps	435269.904500000004191	4490377.847000000067055
Traps	440441.776499999978114	4490150.747000000439584
Traps	435691.025800000003073	4490677.979000000283122
Traps	439385.679000000003725	4490806.622000000439584
Fishnet	433555.808399999979883	4486998.911000000312924
Fishnet	434927.483599999977741	4490995.570000000298023
Fishnet	436066.293799999984913	4490165.053999999538064
Fishnet	439231.548400000028778	4490428.643000000156462
Fishnet	439914.653300000005402	4490425.527999999932945
Non Determined	428130.669400000013411	4490669.379999999888241
Non Determined	436562.451599999971222	4490305.851999999955297
Non Determined	437176.699800000002142	4490440.625000000000000
Traps	440251.110900000028778	4490567.569000000134110
Traps	439918.056700000015553	4490441.038999999873340
Traps	435705.575200000021141	4490676.606999999843538
Traps	435736.479200000001583	4490194.815999999642372
Traps	439527.319299999973737	4490444.150999999605119
Traps	440200.044700000085868	4490401.129999999888241
Fishnet	433331.578299999993760	4485991.188000000081956
Fishnet	430185.809599999978673	4489119.836000000126660
Fishnet	439283.320599999977276	4490614.027999999932945
Non Determined	437794.619799999985844	4487860.264000000432134
Non Determined	436941.174899999983609	4487149.014000000432134
Non Determined	436597.257400000002235	4490289.709999999962747
Traps	435589.574699999997392	4490638.825000000186265
Traps	435872.392899999977089	4490271.546000000089407
Traps	440004.238399999972899	4490755.673000000417233
Traps	438982.183299999975134	4485261.390999999828637
Traps	439590.134900000004563	4490591.060999999754131
Fishnet	436186.306800000020303	4489984.452999999746680
Fishnet	440182.435600000026170	4489222.436999999918044
Fishnet	441579.908200000005309	4489696.081000000238419
Traps	440346.998100000026170	4489528.061999999918044
Traps	435827.567699999955948	4490721.457000000402331
Traps	440593.475299999990966	4489126.254999999888241
Traps	441192.112800000002608	4488966.934000000357628
Fishnet	440555.702099999994971	4483892.201000000350177
Fishnet	426966.487100000027567	4492011.240000000223517
Non Determined	439242.227300000027753	4484632.218999999575317
Non Determined	437113.632099999987986	4487200.084999999962747
Non Determined	435866.634599999990314	4489007.213000000454485
Traps	440589.479600000020582	4489186.896999999880791
Traps	440399.978200000012293	4488381.720999999903142
Traps	435606.734100000001490	4490204.094999999739230
Traps	435881.178200000023935	4489136.927000000141561
Traps	436157.796199999982491	4490081.140999999828637
Traps	438556.833199999993667	4485049.026999999769032
Fishnet	440329.197200000053272	4488882.683000000193715
Fishnet	440124.944100000022445	4483763.588000000454485
Fishnet	435763.659099999989849	4490690.844999999739230
Fishnet	438004.159800000081304	4491184.260999999940395
Fishnet	439043.830699999991339	4491137.968000000342727
Fishnet	439930.168999999936204	4491059.371000000275671
Fishnet	440299.198800000012852	4490471.503999999724329
Fishnet	439399.449399999983143	4489690.864000000059605
Fishnet	434998.150499999988824	4487555.008000000379980
Fishnet	433636.542499999981374	4487422.623999999836087
Fishnet	426090.089900000020862	4490326.155000000260770
Fishnet	427202.317299999936949	4490415.321000000461936
Fishnet	439597.657000000006519	4490676.292000000365078
Fishnet	440128.329900000011548	4490713.827999999746680
Non Determined	439356.151300000026822	4484749.117999999783933
Non Determined	425568.419200000003912	4489464.601999999955297
Traps	440500.590199999976903	4489457.310999999754131
Traps	436095.310999999986961	4490031.578999999910593
Traps	438394.098400000017136	4491186.882000000216067
Traps	435833.979600000020582	4490644.413999999873340
Traps	436425.352399999974295	4490524.536999999545515
Traps	437164.504299999971408	4490545.434000000357628
Traps	437744.865800000028685	4490587.611999999731779
Fishnet	437344.403099999995902	4490863.316999999806285
Fishnet	439147.117199999978766	4491055.707999999634922
Non Determined	433514.614899999985937	4488823.966000000014901
Non Determined	434677.256700000027195	4491020.871000000275671
Traps	440169.506899999978486	4490630.555999999865890
Traps	439602.973600000026636	4490464.435999999754131
Traps	435893.248199999972712	4491003.656000000424683
Fishnet	439229.885799999989104	4489891.810999999754131
Fishnet	435896.716100000019651	4488947.877999999560416
Fishnet	434436.561800000024959	4488029.775000000372529
Fishnet	434690.879799999995157	4491015.093999999575317
Non Determined	437656.465300000039861	4489294.747000000439584
Non Determined	430081.951300000015181	4487441.741999999620020
Traps	440405.555300000007264	4490404.701999999582767
Traps	431537.240500000014435	4490737.127000000327826
Traps	433509.249000000010710	4491109.122000000439584
Traps	435873.053300000028685	4491016.019000000320375
Traps	439129.348699999973178	4491100.803999999538064
Fishnet	435859.054000000003725	4488315.940999999642372
Fishnet	434499.687500000000000	4491025.406000000424683
Traps	440035.623800000001211	4489530.382000000216067
Traps	439689.249799999990501	4488346.713000000454485
Traps	437088.665399999998044	4487106.792000000365078
Fishnet	434504.533999999985099	4491048.038999999873340
Fishnet	435179.618799999996554	4490386.280000000260770
Fishnet	435837.767500000016298	4491016.219999999739230
Fishnet	436634.089700000011362	4490967.260999999940395
Fishnet	440152.336100000014994	4490948.207999999634922
Non Determined	440368.482299999915995	4490202.061999999918044
Non Determined	433643.087100000004284	4491078.516999999992549
Non Determined	439121.202999999979511	4491063.438000000081956
Non Determined	436251.157799999986310	4485166.860000000335276
Non Determined	434564.497999999963213	4488103.872999999672174
Traps	439653.434899999992922	4489154.593999999575317
Traps	439476.770699999993667	4488685.449000000022352
Traps	435802.963600000017323	4488898.623999999836087
Traps	440466.328600000008009	4490321.228000000119209
Traps	439600.348500000021886	4489121.610000000335276
Non Determined	432065.360500000009779	4490483.911999999545515
Traps	440317.305200000002515	4490638.713000000454485
Traps	435859.254200000024866	4488957.811999999918044
Traps	437989.055099999997765	4490357.512000000104308
Traps	439471.808599999989383	4490499.512000000104308
Fishnet	439341.660800000012387	4489042.497000000439584
Fishnet	431930.657300000020768	4490428.064000000245869
Fishnet	437025.020799999998417	4491107.605999999679625
Fishnet	439327.601599999994505	4490880.229000000283122
Fishnet	440268.002299999992829	4490864.691999999806285
Non Determined	437127.646899999992456	4487086.338000000454485
Traps	440538.591299999970943	4490205.571000000461936
Fishnet	435180.052599999995437	4484167.589999999850988
Fishnet	433542.821799999976065	4488714.718000000342727
Fishnet	433446.913200000009965	4491133.052000000141561
Fishnet	437150.920299999997951	4490316.157999999821186
Fishnet	439330.678399999975227	4489827.718999999575317
Non Determined	436103.757100000046194	4485190.384999999776483
Non Determined	432206.294400000013411	4491170.728000000119209
Non Determined	436155.652500000025611	4490579.356999999843538
Traps	438960.010899999993853	4488548.179999999701977
Traps	430016.397799999976996	4487236.718000000342727
Traps	432347.758199999982025	4491109.222000000067055
Traps	432901.360800000024028	4491114.865000000223517
Traps	433464.434300000022631	4491150.733000000007451
Traps	434916.835900000005495	4491056.106999999843538
Traps	435546.839800000016112	4490742.097000000067055
Traps	435880.494200000015553	4490285.239000000059605
Traps	439516.786599999992177	4490082.478000000119209
Traps	440328.736299999989569	4490529.542999999597669
Traps	432880.941899999976158	4491106.497000000439584
Traps	434881.152100000006612	4491048.910000000149012
Traps	436565.950699999986682	4490328.451000000350177
Traps	439764.789700000023004	4489777.268000000156462
Traps	441217.969199999992270	4489622.747000000439584
Traps	438887.046600000001490	4485138.826000000350177
Traps	438455.592399999964982	4484186.457000000402331
Fishnet	439633.033500000019558	4484410.923000000417233
Non Determined	440011.653400000010151	4486731.019999999552965
Traps	440923.290199999988545	4489933.171000000089407
Traps	440676.337799999979325	4489000.308000000193715
Traps	435779.837400000018533	4490543.224999999627471
Traps	436178.556900000025053	4490105.536999999545515
Traps	436940.529500000004191	4489863.385999999940395
Fishnet	440138.418799999984913	4488582.303999999538064
Fishnet	440676.470900000014808	4488207.978000000119209
Fishnet	434790.336200000019744	4483093.305999999865890
Fishnet	439260.571400000073481	4491011.432000000029802
Fishnet	435672.657400000025518	4487665.186999999918044
Fishnet	427743.139600000053179	4490478.537999999709427
Fishnet	434788.972899999993388	4491046.756000000052154
Fishnet	435979.431900000025053	4490065.083999999798834
Non Determined	437485.926399999996647	4489698.492999999783933
Non Determined	439475.904999999969732	4489520.256000000052154
Non Determined	440171.758499999996275	4489562.860000000335276
Traps	440316.851000000024214	4490585.502999999560416
Traps	439561.681400000001304	4490345.428000000305474
Traps	438496.820000000006985	4489747.872999999672174
Traps	436501.770699999993667	4486860.531999999657273
Traps	435211.075100000016391	4484060.205000000074506
Traps	432704.434999999997672	4491053.990000000223517
Traps	433278.584399999992456	4491216.802000000141561
Traps	435731.785299999988638	4490563.429999999701977
Traps	440476.268900000024587	4489599.726999999955297
Traps	441288.494100000010803	4489649.156000000424683
Fishnet	440605.214299999934155	4491076.283999999985099
Traps	439194.400299999979325	4491087.654000000096858
Fishnet	439997.087300000013784	4491482.019999999552965
Traps	439223.443399999989197	4491765.810999999754131
Fishnet	439856.849899999971967	4485076.707000000402331
Fishnet	439235.982299999974202	4483443.853000000119209
Traps	440968.914300000004005	4489409.281999999657273
Traps	440917.827999999979511	4488950.277999999932945
Traps	435749.765400000032969	4490335.855999999679625
Traps	441523.215099999972153	4489799.826000000350177
Fishnet	434845.360800000024028	4487902.870000000111759
Non Determined	441033.273400000005495	4488474.473000000230968
Traps	441039.996299999940675	4489296.561999999918044
Traps	437744.434200000017881	4487942.293999999761581
Traps	436326.156399999978021	4490836.536000000312924
Traps	440697.552099999913480	4490859.696999999694526
Fishnet	431842.102000000013504	4490248.077999999746680
Traps	440470.295999999972992	4490520.456000000238419
Traps	439579.940500000026077	4489959.963000000454485
Traps	435134.330100000021048	4487556.298999999649823
Traps	436372.143199999991339	4490945.233000000007451
Traps	437619.034800000023097	4490635.764000000432134
Traps	440664.758399999991525	4492648.446000000461936
Fishnet	426585.731000000028871	4489707.815000000409782
Traps	426633.581699999980628	4495404.175999999977648
Traps	428426.990500000014435	4491290.991000000387430
Traps	436309.575399999972433	4490981.377000000327826
Fishnet	435464.651300000026822	4487308.172000000253320
Traps	440475.782599999918602	4490730.446999999694526
Traps	439700.247800000011921	4490380.046000000089407
Traps	436345.244200000015553	4487375.375000000000000
Traps	436319.885999999998603	4490951.503999999724329
Fishnet	432205.121299999998882	4488145.614000000059605
Fishnet	439402.082099999999627	4491019.372000000439584
Fishnet	439468.021000000007916	4490782.263000000268221
Traps	440408.807900000014342	4490341.059000000357628
Traps	439737.076500000024680	4489766.745000000111759
Traps	437792.721799999999348	4487821.609000000171363
Traps	436518.280099999974482	4486849.969999999739230
Traps	436264.358999999996740	4490904.783999999985099
Traps	439723.611099999980070	4490465.489000000059605
Traps	439466.264399999985471	4490307.904000000096858
Traps	435802.163200000009965	4489171.057000000029802
Traps	436410.814300000027288	4490771.974000000394881
Fishnet	437570.903300000005402	4490276.481999999843538
Fishnet	436608.518500000005588	4490012.349999999627471
Non Determined	438784.408300000010058	4486308.832999999634922
Non Determined	435877.234799999976531	4490388.178000000305474
Traps	437786.654200000048149	4487900.201000000350177
Traps	436465.192099999985658	4490273.927000000141561
Traps	439188.619999999995343	4490986.114000000059605
Fishnet	439116.332700000086334	4488641.372999999672174
Fishnet	429611.585699999995995	4488650.427000000141561
Fishnet	440818.324000000022352	4486830.701999999582767
Non Determined	430146.379100000020117	4487322.714999999850988
Non Determined	435836.695299999963026	4490862.728000000119209
Non Determined	441488.718500000017229	4486907.132000000216067
Traps	440493.036000000021886	4490348.389000000432134
Traps	439909.450300000025891	4489705.617999999783933
Traps	436549.512099999992643	4486797.347000000067055
Traps	433788.141200000012759	4491087.473000000230968
Traps	434608.633199999982025	4491075.951999999582767
Traps	441546.013700000010431	4489786.703999999910593
Fishnet	441380.851999999955297	4488471.669999999925494
Fishnet	438599.793000000005122	4484209.763000000268221
Fishnet	436063.068199999979697	4490566.956000000238419
Fishnet	439729.914500000013504	4489937.003999999724329
Traps	441073.277899999986403	4489603.269000000320375
Traps	441207.557600000000093	4489129.132000000216067
Traps	441732.041499999992084	4484819.908999999985099
Traps	434169.326500000024680	4488087.984000000171363
Fishnet	433399.572800000023562	4491149.236999999731779
Fishnet	435865.676700000010896	4490689.622999999672174
Fishnet	441004.020000000076834	4486134.735000000335276
Fishnet	441976.262300000002142	4487876.572999999858439
Non Determined	437357.708800000022165	4489985.521999999880791
Non Determined	431559.654500000004191	4488630.185999999754131
Non Determined	430869.528500000014901	4488384.754999999888241
Non Determined	429388.397999999986496	4490254.814000000245869
Non Determined	434309.555099999997765	4491039.993999999947846
Traps	441989.065900000045076	4487173.731999999843538
Traps	441596.555200000060722	4489694.871000000275671
Fishnet	441173.055999999982305	4488754.501000000163913
Fishnet	441203.407899999991059	4488178.071000000461936
Fishnet	441076.889199999975972	4486197.561999999918044
Fishnet	440834.160599999944679	4484934.451999999582767
Fishnet	434324.230700000014622	4484861.484000000171363
Fishnet	435219.853599999973085	4490523.315999999642372
Non Determined	438554.386799999978393	4484340.838999999687076
Non Determined	435807.633500000054482	4483857.992999999783933
Non Determined	441513.696300000010524	4488369.774000000208616
Traps	441145.174400000018068	4489629.825000000186265
Traps	441517.487000000022817	4487461.282999999821186
Traps	441432.823499999998603	4488664.541000000201166
Traps	438370.660700000007637	4491001.907999999821186
Traps	439160.711000000010245	4492722.242999999783933
Fishnet	441080.091699999989942	4489653.674999999813735
Fishnet	441064.833400000003166	4489446.161000000312924
Fishnet	439438.761500000022352	4482274.617999999783933
Fishnet	436428.158400000014808	4490843.724000000394881
Fishnet	437417.513600000005681	4490899.819000000134110
Fishnet	440617.690999999991618	4490723.733000000007451
Fishnet	432294.240500000014435	4487421.138000000268221
Fishnet	431714.889299999980722	4487916.046000000089407
Fishnet	433602.720900000014808	4489635.803000000305474
Fishnet	434777.626800000027288	4490730.342000000178814
Fishnet	436307.129899999999907	4491009.088999999687076
Fishnet	437245.817299999995157	4491009.783999999985099
Fishnet	439194.305999999982305	4491036.861999999731779
Fishnet	440588.049100000003818	4490637.072999999858439
Traps	439924.092200000013690	4490523.430999999865890
Fishnet	445123.132600000011735	4478676.700000000186265
Fishnet	445355.281699999992270	4478212.476999999955297
Fishnet	445470.805999999982305	4477903.285000000149012
Fishnet	440976.209999999962747	4489253.148000000044703
Fishnet	440932.889000000024680	4488665.993999999947846
Fishnet	440765.055999999982305	4484784.822999999858439
Fishnet	432375.336100000014994	4487346.661999999545515
Fishnet	441164.940999999991618	4489186.310999999754131
Non Determined	437261.668500000028871	4483170.526999999769032
Traps	441458.894700000004377	4489477.606999999843538
Fishnet	440903.108499999972992	4490087.406999999657273
Fishnet	440730.626800000027288	4489780.195000000298023
Fishnet	440552.672399999981280	4489045.257000000216067
Fishnet	440414.229799999971874	4488174.364000000059605
Fishnet	439308.323900000017602	4481323.768000000156462
Fishnet	438132.199100000027101	4482286.560999999754131
Fishnet	436563.214000000036322	4483174.756000000052154
Fishnet	435851.017799999972340	4483733.207000000402331
Fishnet	433322.849199999996927	4485953.535000000149012
Fishnet	432175.615999999979977	4487070.043999999761581
Fishnet	430248.160699999949429	4488954.751000000163913
Fishnet	435224.564100000017788	4490195.475999999791384
Fishnet	436008.662299999967217	4489953.286999999545515
Fishnet	439852.891899999987800	4489342.566999999806285
Fishnet	440323.027899999986403	4489132.776999999769032
Fishnet	441047.135499999974854	4489170.714999999850988
Fishnet	440728.193300000042655	4490638.515999999828637
Fishnet	433235.777500000025611	4487314.381000000052154
Fishnet	436908.087600000028033	4491016.652999999932945
Fishnet	440294.605299999937415	4490219.447999999858439
Non Determined	435879.005799999984447	4483984.435999999754131
Traps	439904.600500000000466	4490451.391999999992549
Traps	440807.660800000012387	4490009.743999999947846
Fishnet	440799.743699999991804	4490532.256000000052154
Fishnet	440240.089700000011362	4489150.002999999560416
Fishnet	435945.289600000018254	4484115.752999999560416
Fishnet	435138.254200000024866	4484655.139999999664724
Fishnet	432865.771300000022165	4486933.120000000111759
Fishnet	435773.114799999981187	4490786.844999999739230
Fishnet	436368.772699999972247	4490775.580000000074506
Fishnet	437290.699900000006892	4490819.281999999657273
Fishnet	439727.644599999999627	4490458.811999999918044
Fishnet	440254.589500000001863	4490203.644000000320375
Fishnet	440808.760599999979604	4489973.055999999865890
Non Determined	440352.054699999978766	4489359.821000000461936
Non Determined	432360.446300000010524	4487568.158999999985099
Traps	439257.548400000028778	4484395.746000000275671
Traps	438323.034199999994598	4485235.968000000342727
Fishnet	440250.987399999983609	4489901.883999999612570
Fishnet	439698.546900000073947	4488853.389999999664724
Fishnet	438883.707800000032876	4482637.770999999716878
Fishnet	442946.825300000025891	4481504.893000000156462
Fishnet	442289.073800000071060	4483538.924999999813735
Fishnet	442724.317399999999907	4484393.597000000067055
Fishnet	442429.574499999987893	4487677.824000000022352
Non Determined	442637.423699999984819	4482882.021999999880791
Fishnet	439940.491500000003725	4490562.211000000126660
Fishnet	433818.845900000014808	4488687.690999999642372
Fishnet	430128.238399999972899	4487353.656000000424683
Fishnet	436528.630799999984447	4491082.243999999947846
Fishnet	436851.644800000009127	4491101.776999999769032
Fishnet	437361.261899999983143	4491133.507000000216067
Fishnet	439127.530099999974482	4491179.639000000432134
Fishnet	440083.381899999978486	4490980.294999999925494
Fishnet	440734.326300000015181	4490506.610999999567866
Fishnet	440965.597200000018347	4490184.685999999754131
Fishnet	440704.726100000028964	4488339.868999999947846
Fishnet	436870.619100000010803	4491024.712000000290573
Fishnet	437345.003199999977369	4491050.440000000409782
Fishnet	439088.732900000002701	4491090.342000000178814
Fishnet	439566.119999999995343	4491098.945000000298023
Fishnet	440126.500400000018999	4491060.434000000357628
Traps	438576.127500000060536	4483074.762000000104308
Traps	434048.405099999974482	4488595.337000000290573
Fishnet	440796.884299999976065	4490814.779000000096858
Fishnet	440338.915199999988545	4490710.875000000000000
Fishnet	439888.775699999998324	4490633.632000000216067
Fishnet	433266.196500000020023	4485961.112999999895692
Fishnet	432812.582300000009127	4486017.146999999880791
Fishnet	431872.103300000017043	4486084.575000000186265
Fishnet	429577.288099999947008	4487721.362999999895692
Fishnet	429305.096900000004098	4488016.353000000119209
Fishnet	429519.738699999987148	4488017.942999999970198
Fishnet	439561.139000000024680	4490390.598000000230968
Fishnet	439939.216399999975692	4490365.966000000014901
Fishnet	439503.908799999975599	4490093.292000000365078
Fishnet	432943.922200000029989	4486010.718000000342727
Fishnet	432043.506200000003446	4485435.293999999761581
Fishnet	433051.212699999974575	4490138.067999999970198
Fishnet	436907.168100000009872	4491155.385999999940395
Fishnet	437321.445599999977276	4491194.825000000186265
Fishnet	439092.346799999999348	4491166.184000000357628
Fishnet	439747.535800000012387	4490804.071000000461936
Traps	438474.813000000023749	4483662.089999999850988
Traps	439045.988000000012107	4484428.303999999538064
Fishnet	440165.535000000032596	4490237.156000000424683
Fishnet	439781.516599999973550	4489736.769000000320375
Fishnet	441091.799200000008568	4487045.319000000134110
Fishnet	441850.742700000002515	4486963.127999999560416
Fishnet	442288.153999999980442	4488006.810999999754131
Fishnet	442152.787200000020675	4488653.610000000335276
Fishnet	441360.957200000004377	4490136.161000000312924
Fishnet	441010.932099999976344	4490576.231999999843538
Traps	439372.368799999996554	4485709.588999999687076
Traps	441934.879499999980908	4489053.773000000044703
Traps	441633.909999999974389	4489764.280000000260770
Fishnet	439903.942199999990407	4490471.859000000171363
Fishnet	435368.659099999989849	4490232.133999999612570
Fishnet	436713.514900000009220	4491223.277999999932945
Fishnet	437374.015000000013970	4491088.987999999895692
Fishnet	439057.051199999987148	4491125.111999999731779
Traps	433501.498299999977462	4491214.708999999798834
Traps	434406.591100000019651	4491111.047000000253320
Fishnet	440522.573199999984354	4489948.182000000029802
Fishnet	440203.847499999974389	4489353.377000000327826
Fishnet	442849.260699999984354	4484446.411000000312924
Fishnet	442695.447099999990314	4484714.826000000350177
Fishnet	442261.629799999995157	4485182.593999999575317
Fishnet	442131.912300000025425	4485909.495000000111759
Fishnet	441934.525900000007823	4487033.656000000424683
Fishnet	442034.970099999976810	4487935.341000000014901
Traps	444464.138800000015181	4480621.718000000342727
Traps	438668.928799999994226	4484369.718000000342727
Traps	438262.725399999995716	4483633.002999999560416
Traps	440544.372499999997672	4486389.717000000178814
Traps	439959.634900000004563	4486826.097000000067055
Traps	440448.008099999977276	4492002.617999999783933
Traps	440699.023300000000745	4491044.701000000350177
Fishnet	441011.025100000028033	4490293.702999999746680
Fishnet	441528.711300000082701	4489088.450000000186265
Fishnet	441523.533600000024308	4488123.235999999567866
Fishnet	442502.682199999981094	4485754.911000000312924
Fishnet	441729.063299999979790	4484572.775000000372529
Fishnet	442421.121800000022631	4483457.877999999560416
Fishnet	442645.472499999974389	4483185.809999999590218
Fishnet	443119.271799999929499	4482630.654000000096858
Fishnet	443438.454299999983050	4481999.089999999850988
Non Determined	442206.915299999993294	4486371.082999999634922
Non Determined	437985.993000000016764	4481999.858000000007451
Non Determined	436543.921099999977741	4483265.918999999761581
Non Determined	435747.233200000016950	4486124.838999999687076
Non Determined	437735.588400000007823	4487871.559000000357628
Traps	441161.357799999997951	4489883.864000000059605
Traps	441392.479600000020582	4487543.299999999813735
Traps	441788.304000000003725	4487132.689000000245869
Traps	442809.647699999972247	4482920.470999999903142
Non Determined	439652.367199999978766	4491107.680999999865890
Non Determined	440182.822500000009313	4491072.413999999873340
Non Determined	440756.232200000027660	4491005.048000000417233
Traps	436384.582400000013877	4486979.042999999597669
Traps	435101.820499999972526	4485571.616999999620020
Fishnet	486539.656299999973271	4510863.332000000402331
Traps	434328.818000000028405	4485979.243999999947846
Traps	434215.514299999980722	4486473.621000000275671
Traps	434958.188800000003539	4490691.690000000409782
Traps	434162.478400000021793	4485795.690999999642372
Traps	438055.302499999990687	4492669.675999999977648
Traps	438994.385499999974854	4492507.750000000000000
Traps	439357.992399999988265	4490962.978000000119209
Traps	439786.970700000005309	4491668.730999999679625
Traps	431999.642299999948591	4486030.922000000253320
Fishnet	422012.743399999977555	4437283.990000000223517
Fishnet	434093.770399999979418	4477994.774000000208616
Traps	432111.686800000024959	4485413.173999999649823
Fishnet	433575.560400000016671	4477999.353000000119209
Fishnet	432910.496099999989383	4477388.563000000081956
Fishnet	432863.382199999992736	4477388.985000000335276
Traps	439910.653899999975692	4489509.213000000454485
